# Supplementary material for: GRK2 kinases in the primary cilium initiate SMOOTHENED-PKA signaling in the Hedgehog cascade
Source: PLoS Biol. 2024 Aug 13;22(8):e3002685. doi: 10.1371/journal.pbio.3002685 (PMC11322411; doi:10.1371/journal.pbio.3002685)
Supplement: S1 Data — (XLSX) [file pbio.3002685.s013.xlsx]

## Sheet: Fig 1D
Section from the tip	Before SAG21k	After SAG21k
0	340.556	373.267
0.327273	330.353	370.9
0.654545	348.031	354.067
0.981818	343.167	384.667
1.30909	345.818	392.857
1.63636	339.4	365.536
1.96364	353.344	376.133
2.29091	354.697	383
2.61818	355.9	417.933
2.94545	398.417	432.033
3.27273	497.444	445.567
3.6	515.971	517.719

## Sheet: Fig 1 E
minutes
0
42
15
18
0
99
21
9
51
24
6
15
9
15
33
12
90
9
63
54
21
27
21
36
27
66
36
9
24
15
15
45
72
39
33
9
36
27
3
39
12
36
42
9
105
57
84
18
51
9
45
3
15
3
9
9
6
9
12
42

## Sheet: Figure S2
▲Grk2
-2
19
14
31
18
72
16
11
112
13
34
80
37
35
10
45
39
40
34
30
25
47
-5
-6
105
65
28
63
24
23
25
1
55
25
30
61
72
59
-14
19
32
36
22
10
55
23
44
33
4
18
13
10
13
10
18
8
-1
18
55
9
68
90
12
39
25
78
19
33
114
5
96
112
34
27
10
37
134
97
109
