# Supplementary material for: GRK2 kinases in the primary cilium initiate SMOOTHENED-PKA signaling in the Hedgehog cascade
Source: PLoS Biol. 2024 Aug 13;22(8):e3002685. doi: 10.1371/journal.pbio.3002685 (PMC11322411; doi:10.1371/journal.pbio.3002685)
Supplement: S2 Data — (XLSX) [file pbio.3002685.s014.xlsx]

## Sheet: Fig 2B
pSMO				SMO
Vehicle	SAG21k 500 nM	SAG21k 500 nM + cmpd101 30 uM	SAG21k 500 nM + D4476 5 uM	Vehicle	SAG21k 500 nM	SAG21k 500 nM + cmpd101 30 uM	SAG21k 500 nM + D4476 5 uM
1.549	44.926	0.813	60.22	6.523	30.821	20.866	73.2
-1.238	39.747	-5.347	152.475	4.826	24.627	43.533	93.623
1.859	62.924	-4.984	48	8.338	30.899	29.333	131.363
3.064	104.492	5.6	133.967	-2.064	38.778	63.718	106.116
31.308	76.345	0.965	48.574	-3.384	58.663	61.374	139.68
5.264	93.254	8.037	87.66	8.943	75.092	66.86	48.381
2.482	80.17	19.977	35.148	7.936	53.468	77.404	154.443
-5.382	52.66	2.593	117.609	15.184	18.81	67.877	97.031
0.852	64.95	-1.953	100.782	5.068	19.562	31.143	67.812
-0.892	89.639	9.217	129.04	4.261	71.061	50.117	73.737
7.226	99.35	8.714	151.771	11.907	32.2	59.113	77.875
2.853	73.331	-0.708	115.147	17.441	44.143	41.292	64.981
-0.304	61.533	3.763	128.081	7.34	35.168	81.779	57.013
-1.737	107.761	9.638	155.525	5.927	64.045	42.319	78.749
1.6	136.523	4.408	98.286	13.661	48.677	80.55	57.228
1.485	50.569	-6.222	16.151	3.723	33.196	25.889	19.226
12.37	52.038	1.307	99.693	11.204	22.985	89.76	49.29
-0.869	74.202	3.797	137.246	6.377	41.067	58.913	71.05
0.99	74.556	4.46	176.379	2.533	28.095	95.741	83.259
1.976	59.75	-0.472	66.366	7.488	50.081	7.378	45.85
1.093	75.573	-1.823	31.022	10.744	45.768	71.007	24.78
2.53	62.543	-4.615	140.917	0.142	42.157	46.493	66.708
	56.472	4.137	95.803		23.736	55.694	36.733
	22.35	11.6			19.94	97.58
	82.713				42.876
	86.892				71.703
	71.241				39.342
	38.313				15.374
	53.302				29.405
	64.828				30.828

## Sheet: Fig 2C
pSMO		SMO
Vehicle	SAG21K 500 nM	Vehicle	SAG21K 500 nM
-1.24	42.797	24.304	64.305
-0.363	122.437	15.03	142.469
-1.177	32.333	13.919	39.394
-8.53	133	45.138	106.586
-2.685	0.455	20.086	49.455
3.061	36.222	42.455	29
3.111	74.8	66.185	96.15
-2.793	160.926	17.245	140.222
0.206	166.722	41.699	136.583
0.16	69.572	30.913	70.771
1.5	57.47	29.833	37.734
-0.187	47.778	57.45	46.467
0.603	-1.333	7.714	11.167
1.368	21.563	19.794	35.55
-0.64	151.728	39.72	92.59
-9.643	61.038	23.464	64.462
-0.244	150.462	28	106.385
0.558	8	42.827	77
3.429	21.4	40	27.6
2.492	-6.143	39.221	9.143
-1.116	102.077	4.423	101.135
-2.682	92.781	111.061	63.344
-0.781	18.818	13.744	109.364
1.766	156.572	9.404	140.285
-3.593	77.684	20.101	65.526
-1.366	94.735	25.395	72.883
3.978	29.625	46.867	61.313
-2.155	53.242	22.86	35.034
3.942	37.917	21.486	59.5
10.258	86.869	95.242	96.357
2.871	55.608	84.537	44.432
0.611	145.529	55.167	128.353
2.395		15.21
1.06		39.212
-4.975		21.82
-4.78		13.561
-9.95		36.875

## Sheet: Fig S4C KAAD-cyc
[KAAD-cyc] (nM)	KAADcyc_pSMO/totalSMO_norm_trialA	KAADcyc_pSMO/totalSMO_norm_trialB	KAADcyc_pSMO/totalSMO_avg	KAADcyc_pSMO/totalSMO_stdev
0	100	100	100	0	0
1.4	143.609	100.658	122.133	30.371	1.4e-09
4.1	60.0457	51.1448	55.5953	6.29383	4.1e-09
12.3	21.3382	3.86979	12.604	12.352	1.23e-08
37	2.1474	0.898756	1.52308	0.882923	3.7e-08
111.1	0.461314	0.907108	0.684211	0.315224	1.111e-07
333.3	0.285804	0.96995	0.627877	0.483765	3.333e-07
1000	0.25747	0.4168	0.337135	0.112663	1e-06

## Sheet: Fig S4C cmpd101
	Cmpd101 (nM)	cmpd101_pSMO/totalSMO_norm_2nd	cmpd101_pSMO/totalSMO_norm_3rd		Cmpd101 (M)
DMSO	0	100	100		0
100 nM	100	78.6786	60.8187		1e-07
300 nM	300	50.2786	30.2911		3e-07
1 uM	1000	21.6135	3.35326		1e-06
3 uM	3000	0	0.679653		3e-06
6 uM	6000	0	0.408092		6e-06
10 uM	10000	0	0.470682		1e-05
30 uM	30000	0	1.55803		3e-05

## Sheet: Fig S4D SMO
Vehicle	SAG21K 500 nM	SAG21K 500 nM + cmpd101 30 uM	ShhN CM (1:4)	ShhN CM (1:4) + cmpd101 30 uM
12.578	16.439	3.983	16	22.848
3.077	13.542	19.845	31.62	5.564
9.148	21.258	28.232	27.5	11.594
15.475	33.907	6.36	20.413	28.08
0.78	23.05	15.389	8.478	-2.677
20.949	15.849	49.782	50.631	19.678
7.723	32.571	36.028	8.878	18.922
2.931	88.187	27.527	6.698	25.046
0.341	17.947	51.763	19.443	44.357
19.695	7.903	31.626	9.224	11.986
20.443	12.848	15.744	-7.667	24.456
12.082	36.334	37.225	31.168	5.916
-3.064	22.297	19.2	9.826	25.431
-3.487	11.79	20.339	23.905	19.344
8.26	16.255	13.233	7.963	31.662
10.074	6.086	80.778	16.188	6.245
8.149	41.351	17.356	-0.631	19.085
6.567	46.602	26.077	22.373	20.911
12.185	36.898	38	23.851	10.554
8.852	34.081	26.01	28.896	13.562
1.197	33.016	5.773	2.83	30.65
0.013	47.597	11.082	25.985	17.857
3.181	16.089	59.162	39.536	13.789
3.64	47.987	19.113	5.67	2.865
1.611	14.675	6.406	8.102	16.405
7.872	14.508	23.97	22.4	10.742
6.459	39.753	20.797	2.816	11.965
4.188	36.702	32.662	4.888	16.079
5.687	9.553	40.222	18.517	41.885
9.657	18.322	13.505	19.481	15.841
4.686	28.856	27.84	15.073	42.045
6.548	15.697	19.511	33.911	26.646
5.716	20.275	57.052	13.065	1.649
1.226	17.913	4.23	-9.445	31
-3.522	27.643	18.98	2.676
13.513	14.806		28.697
7.299	13		9.23
9.585	16.343		19.847
7.489	19.471		13.226
21.37	77.152		16.387
13.108			9.625
6.848			15.377
19.64			33.322
3.696			18.362
6.579			11.037
11.098			25.015
7.939			16.346
20.443			2.709
14.581			14.578
4.349			12.016
-15.23			4.787
10.952			11.76
			3.934
			3.755
			29.659
			17.774
			12.727
			4.749
			12.514
			45.423
			5.246
			30.717
			31.354
			17.953

## Sheet: Fig S4 D pSMO
Vehicle	SAG21K 500 nM	SAG21K 500 nM + cmpd101 30 uM	ShhN CM (1:4)	ShhN CM (1:4) + cmpd101 30 uM
1.922	32.293	2.183	8.492	-6.97
-0.462	15.187	3	5.662	-0.338
-0.185	22.865	-4.589	4.803	-0.985
1.781	50.062	3.25	10.986	-3.014
-0.11	48.717	2.763	3.773	6.24
-3.769	48.192	4.299	15.948	5.977
-5.667	49.905	3.023	17.334	-5.234
-0.192	127.125	0.763	0.791	-7.241
-0.805	73.368	6.729	10.231	-1.238
3.777	19.71	13.905	15.164	4.436
4.065	29.174	-6.325	3.042	-1.439
2.341	29.1	5.675	9.326	-1.494
0.978	40.75	-10.328	18.687	18.139
2.769	20.158	0.453	4.052	-1.203
0.389	13.291	2.2	-0.093	3.613
0.389	12.856	8.692	3.718	2.355
2.597	103.281	4.253	5.462	0.298
-1.716	72.061	5.865	-2.024	7.134
7.185	45.686	27.834	17.192	-1.703
5.082	28.135	-9.324	8.908	-0.887
1.967	31.274	-0.026	5.927	12.951
-4.911	101.355	-2.464	12.923	4.918
0.277	19.357	1.814	9.513	2.934
-4.616	60.417	1.057	4.006	2.91
10.611	41.611	-2.009	9.96	-3.716
-0.515	28.085	1.755	20.182	3.966
4.197	46.049	-1.946	-1.585	-1.122
1.574	50.386	3.253	9.741	1.825
2.094	30.574	0.667	8.733	0.017
-1.657	59.424	0.361	5.104	4.772
2.085	47.446	1.56	0.565	-0.47
6.653	16.878	-2.447	20.299	1.104
-0.021	23.733	3.41	3.426	-4.865
-8.369	37.934	-4.286	-4.808	1.467
2.478	33.3	4.95	9.257
-4.919	15.134		25.592
6.46	33.456		6.093
-0.488	21.206		22.541
-3.461	18.914		9.415
1.288	77.435		11.387
2.12			11.937
-1.967			4.545
0.869			12.964
2.446			19
5.5			6.262
-0.177			12.582
-0.68			7.589
0.23			-13.479
1.973			14.303
3.156			5.79
-2.099			2.298
0.771			14.8
			16.033
			6.673
			1.707
			6.791
			53.333
			1.602
			11.97
			56.154
			-8.684
			14.761
			11.25
			18.828

## Sheet: Fig S5D
	Control Medium (1:20)			SHH medium (1:20)
GFP	0.021139	0.037111	0.028863	2.05057	2.2839	2.54269
GRK2	0.023307	0.027093	0.025052	2.21382	1.92472	2.37367
GFP	0.009534	0.026848	0.010017	0.017153	0.037679	0.025508
GRK2	0.008133	0.010354	0.01551	0.625739	1.05405	0.568534

## Sheet: Fig S5E
		pSmo	pSmo BG	pSmo - BG			pSmo	pSmo BG	pSmo - BG			pSmo	pSmo BG	pSmo - BG			pSmo	pSmo BG	pSmo - BG
FlpIn starv	1	16.524	12.095	4.429	Flp SAG 4h	1	8.758	3.788	4.97	Grk2KO Starv	1	6.397	3.286	3.111	Grk2KO SAG 4h	1	9.087	8.449	0.638
	2	3.636	3.667	-0.031		2	20.895	2.053	18.842		2	2.797	2.333	0.464		2	2.759	1.862	0.897
	3	7.514	7.143	0.371		3	7.062	2.396	4.666		3	3.883	5.1	-1.217		3	16.017	6.828	9.189
	4	5.778	5.833	-0.055		4	5.804	3.588	2.216		4	11.282	12.026	-0.744		4	13.459	7.59	5.869
	5	4.558	4.163	0.395		5	24.333	11	13.333		5	5.456	4.824	0.632		5	8.016	7.574	0.442
	6	6.19	5.381	0.809		6	29.2	4	25.2		6	3.967	4.2	-0.233		6	2.873	4.509	-1.636
	7	14.481	8.537	5.944		7	12.667	7.235	5.432		7	4.797	3.27	1.527		7	7.8	4.8	3
	8	12.043	5.261	6.782		8	7.244	1.854	5.39		8	4.375	3.5	0.875		8	8.765	7.706	1.059
	9	10.778	9.867	0.911		9	9.947	5.491	4.456		9	6.226	4.602	1.624		9	8.031	6.508	1.523
	1	3.364	3.427	-0.063		10	10.492	7.369	3.123		10	4.686	3.4	1.286		10	5.988	3.024	2.964
	2	9.298	7.596	1.702		11	15.652	4.63	11.022		11	2.549	1.275	1.274		11	5.311	3.721	1.59
	3	7.141	6.624	0.517		12	4.255	2.553	1.702		12	5.364	3.333	2.031		12	3.831	1.704	2.127
	4	6.198	7.491	-1.293		13	11.436	1.308	10.128		13	2.317	2.233	0.084		13	13.966	6.328	7.638
	5	5.51	4.569	0.941		14	7.469	3.594	3.875		14	8.205	7.591	0.614		14	2.889	2.566	0.323
	6	9.227	7.827	1.4		15	11.351	5.081	6.27		15	5.944	4.778	1.166		15	6.75	4.717	2.033
	1	19.447	19.277	0.17		16	10.095	2.238	7.857		16	8.591	7.727	0.864		16	3.412	2.074	1.338
	2	7.233	5.442	1.791		17	12.755	6.434	6.321		17	9.743	8	1.743		17	11.545	8.036	3.509
	3	23	15.39	7.61		1	4	2.28	1.72		18	6.156	6	0.156		18	5.647	4.069	1.578
	4	12.754	17.008	-4.254		2	28.478	17.783	10.695		19	4.674	4.093	0.581		19	4.265	4.939	-0.674
	5	10.96	7.98	2.98		3	4.969	3.258	1.711		20	5.514	6.871	-1.357		20	2.809	2.173	0.636
	6	20.933	11.556	9.377		4	6.343	5.029	1.314		21	4.556	6.111	-1.555		21	3.845	6.296	-2.451
	7	13.821	13.179	0.642		5	11.878	9.51	2.368		22	2.271	1.929	0.342		22	6.161	5.968	0.193
	8	10.242	3.697	6.545		6	23.708	20.944	2.764		23	3.409	2.803	0.606		23	6.255	3.818	2.437
	9	17.912	14.263	3.649		7	12.875	5.469	7.406		1	3.756	2.41	1.346		24	3.694	2.889	0.805
	10	6.581	4.129	2.452		8	5.974	3	2.974		2	5.433	6.3	-0.867		25	3.683	6.367	-2.684
	11	11.781	8.906	2.875		9	16.762	11.571	5.191		3	4.171	4.371	-0.2		26	4.84	3.3	1.54
	12	9.81	6.357	3.453		10	18.75	12.769	5.981		4	3.887	2.21	1.677		27	4.283	5.415	-1.132
	13	8.677	7.548	1.129		11	7.531	6.959	0.572		5	7.086	3.757	3.329		28	4.021	3.234	0.787
	14	4.146	5.146	-1		12	10.721	12.14	-1.419		6	4.41	3.705	0.705		29	4.639	4.431	0.208
	15	5.792	4.896	0.896		13	8.917	8.917	0		7	6.015	5.137	0.878		30	5.141	3.035	2.106
	1	7.889	8.407	-0.518		14	10.867	6.033	4.834		8	9.304	9.13	0.174		1	1.27	1.255	0.015
	2	7.868	8.245	-0.377		15	24.449	12.184	12.265		9	3.203	4.261	-1.058		2	3.619	2.982	0.637
	3	14.322	10.085	4.237		16	4.737	2.421	2.316		10	5.023	2.349	2.674		3	2.333	3	-0.667
	4	5.45	4.517	0.933		17	13.132	6.038	7.094		11	9.187	6.261	2.926		4	17.125	13.141	3.984
	5	14.25	13.714	0.536		18	15.242	9.909	5.333		12	4.958	3.653	1.305		5	9.123	10.904	-1.781
	6	8.262	7.048	1.214		19	6.432	2.892	3.54		13	2.351	2.16	0.191		6	12	7.378	4.622
	7	6	3.554	2.446		20	3.704	1.63	2.074		14	6.19	4.12	2.07		7	2.565	2.71	-0.145
	8	5.69	3.667	2.023		21	2.658	0.632	2.026		15	6.269	5.596	0.673		8	3.932	5.068	-1.136
	9	12.603	14.744	-2.141		22	11.5	8.857	2.643		16	3.148	3.062	0.086		9	4.323	6.554	-2.231
	10	4.404	3.426	0.978		1	8.902	3.439	5.463		1	1.111	1.519	-0.408		10	4.878	4.245	0.633
	11	5.565	6.362	-0.797		2	7.798	6.743	1.055		2	4.18	6.22	-2.04		11	11.3	6.433	4.867
	12	10.652	9.565	1.087		3	15.4	6.98	8.42		3	4.24	6.2	-1.96		12	4.311	3.082	1.229
	13	3.978	5.652	-1.674		4	12.49	7.347	5.143		4	10.438	8.938	1.5		13	4.12	2.602	1.518
	14	3.815	2.923	0.892		5	4.785	2.354	2.431		5	6.871	5.048	1.823		14	10.577	6.577	4
	15	4.633	7.617	-2.984		6	4.8	3.733	1.067		6	3.321	3.513	-0.192		15	1.812	1.109	0.703
	16	13.429	7	6.429		7	14.373	7.716	6.657		7	4.786	3.796	0.99		16	7.911	6.038	1.873
	1	10.392	13	-2.608		8	11.65	7.7	3.95		8	5.12	4.717	0.403		17	3.891	2.739	1.152
	2	5.364	4.545	0.819		9	11.46	9.76	1.7		9	3.852	2.79	1.062		18	4.164	2.836	1.328
	3	4.591	5.614	-1.023		10	14.404	6.684	7.72		10	2.678	2.31	0.368		19	4.035	3.193	0.842
	4	7.959	6.342	1.617		11	10.875	7.594	3.281		11	3.192	3.125	0.067		20	4.633	3.833	0.8
	5	12.574	13.519	-0.945		12	8.721	6.093	2.628		12	4.545	3.273	1.272		21	8.8	11.417	-2.617
	6	4.317	4.05	0.267		13	7.107	3.821	3.286		13	3.685	2.38	1.305		22	3.425	1.7	1.725
	7	11.769	9.423	2.346		14	6.854	4.22	2.634		14	7.125	5.479	1.646		23	3.596	3.123	0.473
	8	8.74	6.54	2.2		15	23.821	15.714	8.107		15	5.377	7.636	-2.259		24	5.067	5.2	-0.133
	9	5.83	3.979	1.851		16	8.241	3.448	4.793		16	13.571	15.405	-1.834		25	6.579	7.368	-0.789
	10	8.561	8.61	-0.049		17	21.951	12.607	9.344		17	2.973	3.2	-0.227		26	4	3.471	0.529
	11	14.41	12.333	2.077		18	11.462	5.75	5.712		18	3.693	5.133	-1.44		27	5.025	2.438	2.587
	12	7.771	5.188	2.583		19	9.268	6.293	2.975		19	2.763	3.247	-0.484		28	9.626	14.322	-4.696
	13	4.444	3.722	0.722		20	12	6.105	5.895		20	18.174	11.757	6.417		29	5.34	2.14	3.2
	14	13.2	10.137	3.063		21	11.769	11.154	0.615		21	5.053	4.211	0.842		30	4.368	2.147	2.221
	1	4.133	3.071	1.062		22	21.903	7.935	13.968		22	4.41	3.373	1.037		31	2.179	4.328	-2.149
	2	7.579	12.421	-4.842		23	20.744	13.205	7.539		23	10.064	10.577	-0.513		1	5.811	6.698	-0.887
	3	11.618	10.603	1.015		24	11.353	7.235	4.118		24	3.952	1.881	2.071		2	5.819	5.795	0.024
	4	15.984	10.839	5.145		25	6.96	3	3.96		1	7.413	7.533	-0.12		3	4.077	3.564	0.513
	5	8.491	8.018	0.473		1	11.934	4.23	7.704		2	14.234	12.625	1.609		4	4.774	3.985	0.789
	7	9.322	10.051	-0.729		2	28.113	10.3	17.813		3	5.179	3.857	1.322		5	7.943	7.094	0.849
	8	7.427	8.197	-0.77		3	15.732	8.482	7.25		4	5.94	7.388	-1.448		6	3.884	2.628	1.256
	9	6.379	7.845	-1.466		4	14.923	8.513	6.41		5	3.969	2.639	1.33		7	5.173	5.808	-0.635
	10	5.882	5.353	0.529		5	11.833	9.685	2.148		6	4.113	3.032	1.081		8	10.45	8.35	2.1
	11	34.235	16.277	17.958		6	6.178	5.267	0.911		7	10.87	12.61	-1.74		9	3.2	2.945	0.255
	12	3.684	3.557	0.127		7	11.759	10.735	1.024		8	4.176	6.515	-2.339		10	7.286	7.5	-0.214
	13	8.378	11.23	-2.852		8	10.4	10.507	-0.107		9	8.932	9.432	-0.5		11	3.353	2.794	0.559
	14	3.208	0.625	2.583		9	6.793	7.379	-0.586		10	3.159	1.81	1.349		12	2.733	2.3	0.433
	15	8.915	0.683	8.232		10	29.373	12.451	16.922		11	2.741	1.778	0.963		13	5.839	8.097	-2.258
	16	6.36	6.28	0.08		11	11.879	8.345	3.534		12	5.472	2.611	2.861		14	11.58	10.058	1.522
	1	4.133	3.071	1.062		12	25.302	11.465	13.837		13	12.395	15.105	-2.71		15	3.618	1.912	1.706
	2	7.579	12.421	-4.842		13	27.875	25.179	2.696		14	2.417	2.55	-0.133		16	2.415	1.962	0.453
	3	11.618	10.603	1.015		14	4.98	3.314	1.666		15	2.519	1.519	1		17	3.462	1.892	1.57
	4	15.984	10.839	5.145		15	10.25	8.056	2.194		16	4.226	3.083	1.143		18	3	1.98	1.02
	5	8.491	8.018	0.473		16	9.518	7.089	2.429		17	8.452	9.484	-1.032		19	3.5	1.893	1.607
	6	38.114	16.143	21.971		17	5.07	1.256	3.814		18	5.636	3.5	2.136		20	7.283	6.283	1
	7	9.322	10.051	-0.729		18	5.135	2.716	2.419		19	9.368	7.184	2.184		21	2.318	2.409	-0.091
	8	7.427	8.197	-0.77		19	14.878	10.041	4.837		20	3.901	2.732	1.169		22	2.871	1.419	1.452
	9	6.379	7.845	-1.466		20	6.81	4.286	2.524		21	4.984	6.115	-1.131		23	6.386	7.895	-1.509
	10	5.882	5.353	0.529		21	5.917	4.917	1		22	8.113	8.532	-0.419		24	5.745	5.836	-0.091
	11	34.235	16.277	17.958							23	4.88	3.422	1.458		25	1.886	2.091	-0.205
	12	3.684	3.557	0.127							24	4.111	3.667	0.444
	13	8.378	11.23	-2.852							25	8.977	4.942	4.035
	14	3.208	0.625	2.583							26	4	2.571	1.429
	15	8.915	0.683	8.232							27	4.921	3.447	1.474
	16	6.36	6.28	0.08							29	1.706	1.235	0.471
											30	2.537	2.098	0.439
		Smo	Smo BG	Smo - BG			Smo	Smo BG	Smo - BG			Smo	Smo BG	Smo - BG			Smo	Smo BG	Smo - BG
Flp Starv	1	5.457	4.15	1.307	Flp SAG 4h	1	12.178	3.446	8.732	Grk2KO Starv	1	11.388	10.429	0.959	Grk2KO SAG 4h	1	13.345	2.055	11.29
	2	11.703	8.126	3.577		2	6.511	4.967	1.544		2	6.6	5.218	1.382		2	24.903	4.069	20.834
	3	3.611	2.444	1.167		3	18.6	5.907	12.693		3	7.185	10.037	-2.852		3	11.403	2.776	8.627
	4	4.792	5.125	-0.333		4	11.443	3.671	7.772		4	5.385	4.846	0.539		4	29.31	6.5	22.81
	5	11.904	16.175	-4.271		5	12.605	3.326	9.279		5	5.786	6.171	-0.385		5	14.441	2.508	11.933
	6	10.115	7.942	2.173		6	31.875	3.062	28.813		6	9.943	7.253	2.69		6	10.614	3.825	6.789
	7	8.845	6.06	2.785		7	11.265	3.088	8.177		7	11.172	11.483	-0.311		7	8.49	1.571	6.919
	8	4.797	3.525	1.272		8	8.277	4.538	3.739		8	4.286	4.449	-0.163		8	14.538	5.277	9.261
	9	5.073	5.745	-0.672		9	24.977	7.477	17.5		9	5.239	5.283	-0.044		9	5.565	3.25	2.315
	10	10.115	9.5	0.615		10	12.344	2	10.344		1	4.646	4.5	0.146		10	5.273	1.869	3.404
	11	3.45	2.783	0.667		11	10.32	3.32	7		2	8.026	4.795	3.231		11	20.65	4.417	16.233
	12	5.894	5.671	0.223		12	12.976	3.542	9.434		3	7.216	5	2.216		12	13.708	2.292	11.416
	1	6.488	5.744	0.744		13	10.348	2.638	7.71		4	7.911	5.165	2.746		13	31.81	5.139	26.671
	2	5.425	4.45	0.975		14	10.773	3.784	6.989		5	6.141	4.859	1.282		14	11.407	2.806	8.601
	3	9.765	9.275	0.49		15	4.902	4.988	-0.086		6	11.892	6.919	4.973		15	36.864	3.182	33.682
	4	2.725	2.625	0.1		16	13.164	6.049	7.115		7	9.344	7.516	1.828		16	13.562	3.65	9.912
	5	10.92	8.56	2.36		17	6.605	4	2.605		8	8.551	5.754	2.797		17	11.113	2.565	8.548
	6	18.063	8.175	9.888		18	7.371	1.886	5.485		9	2.675	2.025	0.65		1	19.634	1.951	17.683
	7	9.69	9.488	0.202		1	16.625	7.312	9.313		10	5.891	3.674	2.217		2	13.911	3	10.911
	8	8.577	9.75	-1.173		2	6.688	2.828	3.86		11	6.622	5.467	1.155		3	8.591	1.977	6.614
	9	13.562	11.562	2		3	16.583	5.312	11.271		12	5.098	3.902	1.196		4	5.939	2.879	3.06
	10	5	4.439	0.561		4	7.022	2.065	4.957		13	10.584	7.766	2.818		5	10.784	2.946	7.838
	11	2.286	3.571	-1.285		5	9.143	2.286	6.857		14	8.345	8.862	-0.517		6	15.86	3.935	11.925
	12	6.597	7.403	-0.806		6	26.636	4.091	22.545		15	7.825	6.19	1.635		7	9.08	2.627	6.453
	13	10.028	5.722	4.306		7	7.629	4.629	3		16	4.283	4.038	0.245		8	4.81	0.786	4.024
	14	3.507	2.507	1		1	29.244	8.705	20.539		17	5.676	5.622	0.054		1	8.821	2.433	6.388
	15	6.623	2.754	3.869		2	9.048	5.875	3.173		18	5.465	4.704	0.761		2	16.306	1.677	14.629
	16	3.514	1.676	1.838		3	9.952	4.889	5.063		19	6.738	5.071	1.667		3	9.835	4.388	5.447
	17	7.486	5.657	1.829		4	9.905	5.881	4.024		20	6.426	4.882	1.544		4	11.977	3.083	8.894
	18	18	8.789	9.211		5	23.543	4.429	19.114		21	5.165	4.99	0.175		5	20.966	5.318	15.648
	19	8.931	10.194	-1.263		6	11.036	2.964	8.072		22	4.902	5.216	-0.314		6	3.758	2.077	1.681
	20	7.826	6.304	1.522		7	9.417	5.907	3.51		1	7.983	7.583	0.4		7	5.73	3.238	2.492
	21	14.787	12.936	1.851		8	7.143	4.036	3.107		2	7.623	8.328	-0.705		8	13.714	2.727	10.987
	22	12.297	8.047	4.25		9	9.957	4.753	5.204		3	7.899	11.29	-3.391		9	5.792	2.483	3.309
	23	6.537	7.171	-0.634		10	7.283	3.823	3.46		4	18.125	19.036	-0.911		10	7.5	3.078	4.422
	1	3.379	3.713	-0.334		11	5.083	3.528	1.555		5	3.377	4.364	-0.987		11	7.045	2.705	4.34
	2	4.316	2.772	1.544		12	4.46	3.9	0.56		6	9.111	8.426	0.685		12	14.766	5.414	9.352
	3	5.884	4.623	1.261		13	11.577	5.155	6.422		7	7.054	8.351	-1.297		13	31.439	2.991	28.448
	4	9.011	8.169	0.842		14	15.939	6.091	9.848		8	5.529	4.457	1.072		14	28.593	1.508	27.085
	5	4.583	3.354	1.229		15	6.088	1.221	4.867		9	4.457	4.432	0.025		15	15.585	5.549	10.036
	6	4.985	4.433	0.552		16	15.487	7.59	7.897		10	4.392	4.157	0.235		16	8.722	1.611	7.111
	7	9.2	7.756	1.444		17	10.163	5.395	4.768		11	5.471	4.571	0.9		1	10.744	3.564	7.18
	8	6.899	4.971	1.928		1	13.87	7.571	6.299		12	4.742	5.629	-0.887		2	14.623	4.18	10.443
	9	3.983	3.414	0.569		2	12.469	5.656	6.813		13	6.294	4.279	2.015		3	34.746	5.91	28.836
	10	6.075	5.189	0.886		3	4.382	0.745	3.637		14	5.662	3.525	2.137		4	5.228	3.924	1.304
	11	3.31	3.857	-0.547		4	11.139	7.069	4.07		15	3.167	3.688	-0.521		5	16.558	3.208	13.35
	12	5.064	4.202	0.862		5	21.698	5.222	16.476		16	5.12	3.717	1.403		6	14.382	1.873	12.509
	13	7.929	5.929	2		6	22.724	2.103	20.621		17	3.333	2.133	1.2		7	20.25	3.125	17.125
	1	9.3	8.371	0.929		7	7.318	2.682	4.636		18	3.161	4.268	-1.107		8	8.172	4.441	3.731
	2	18.235	4.941	13.294		8	11.581	5.86	5.721		19	3.302	2	1.302		9	12.446	2.536	9.91
	3	13.467	9.933	3.534		9	27.595	8.486	19.109		20	2.967	1.111	1.856		10	20.436	5.692	14.744
	4	6.865	5.405	1.46		10	27.651	3.07	24.581		21	2.439	2.366	0.073		11	24.889	3.111	21.778
	5	4	2.889	1.111		11	39.448	6.241	33.207		22	5.629	5.157	0.472		12	8.671	5.573	3.098
	6	15.769	12.487	3.282		12	6.63	4.284	2.346		1	3.303	4.455	-1.152		13	19.112	1.73	17.382
	7	14.227	9.977	4.25		1	5.149	2.041	3.108		2	2.275	1.882	0.393		14	8.281	1.86	6.421
	8	6.3	5.867	0.433		2	6.727	2.364	4.363		3	2.023	1.605	0.418		15	15.824	2.544	13.28
	9	17.541	16.27	1.271		3	3.278	1.306	1.972		4	4.059	2.627	1.432		16	10.022	1.244	8.778
	10	16.392	14.451	1.941		4	11.587	3	8.587		5	1.622	1.956	-0.334		17	19.722	6.856	12.866
	11	8.484	10.774	-2.29		5	10	4.259	5.741		6	2.984	2.484	0.5		1	5.736	3	2.736
	12	21.045	13.773	7.272		6	15.945	4.318	11.627		7	5.826	5.609	0.217		2	14.61	3.339	11.271
	13	8.773	6.045	2.728		7	12.286	8.69	3.596		8	6.398	4.045	2.353		3	17	5.78	11.22
	14	7.306	6.972	0.334		8	30.1	3.6	26.5		9	2.016	0.943	1.073		4	32.641	5.231	27.41
	15	9.575	9.7	-0.125		9	26	3.258	22.742		10	4.476	4.333	0.143		5	5.375	3.55	1.825
	16	11.32	10.08	1.24		10	44.18	2.328	41.852		11	7.352	6.507	0.845		6	19.596	2.75	16.846
	1	4.914	4.527	0.387		11	5.797	1.068	4.729		12	6.013	7.938	-1.925		7	4.7	3.14	1.56
	2	5.9	6.3	-0.4		12	22.258	3.516	18.742		13	6.776	7.368	-0.592		8	13.602	2.193	11.409
	3	8.564	7.891	0.673		13	7.16	4.2	2.96		14	1.77	3.122	-1.352		9	12.301	7.349	4.952
	4	6.507	6.453	0.054		1	4.17	2.702	1.468		15	4.375	3.825	0.55		10	21.046	10.345	10.701
	5	3.941	4.314	-0.373		2	42.182	5.527	36.655		16	5.538	4.731	0.807		11	16.5	5.543	10.957
	6	6.679	4.714	1.965		3	9.431	3.292	6.139		17	3.465	2.488	0.977		12	18.292	7.528	10.764
	1	4.553	5.718	-1.165		4	11.369	4.431	6.938		18	2.63	2.087	0.543		13	9.667	3.844	5.823
	2	6.227	4.629	1.598		5	7.638	3.435	4.203		19	3.228	2.347	0.881		14	8.921	5.444	3.477
	3	11.36	9.86	1.5		6	12.315	5	7.315		1	3.033	2.59	0.443		15	9.763	4.184	5.579
	4	7.632	6.053	1.579		7	6.365	2.25	4.115		2	6.752	5.198	1.554		16	9.936	4.319	5.617
	5	11.25	9.917	1.333		8	11.887	3.516	8.371		3	5.113	4.208	0.905		1	22.3	3.52	18.78
	6	6.923	8.354	-1.431		9	31	4.949	26.051		4	4.969	3.797	1.172		2	23.59	6.08	17.51
	7	7.117	5.683	1.434		10	18.102	6.061	12.041		5	2.395	2.395	0		3	24.182	4.909	19.273
	8	6.417	6.833	-0.416		11	18.826	9.246	9.58		6	5.525	3.95	1.575		4	32.172	6.563	25.609
	9	11.803	15.197	-3.394		12	4.056	2.577	1.479		7	10.982	8.167	2.815		5	15.262	6.976	8.286
	10	5.562	4.667	0.895		13	9.495	3.117	6.378		8	3.684	3.711	-0.027		6	29.757	2.622	27.135
	11	8.543	9.304	-0.761		14	6.465	3.113	3.352		9	6.258	5.742	0.516		7	6.745	2.809	3.936
	12	11.964	12.75	-0.786		15	8	1.944	6.056		10	5.678	3.678	2		8	21.294	6.922	14.372
	13	13.288	13.534	-0.246		16	4.676	1.297	3.379		11	4.15	4.617	-0.467		9	15.567	5.967	9.6
	14	14.74	11.286	3.454		17	14.179	2.423	11.756		12	7.863	5.373	2.49		10	60.565	7.913	52.652
	15	7.032	9.371	-2.339							13	4.088	3.07	1.018		11	12.358	1.491	10.867
	16	8.529	7.612	0.917							14	7.364	6.864	0.5		12	18.754	4.892	13.862
	17	8.138	7.379	0.759							15	7.278	5.691	1.587		13	37.581	3.565	34.016
	18	10.636	10.939	-0.303							16	3.971	4.768	-0.797		14	22.115	4.154	17.961
	19	5.975	5.3	0.675							17	2.471	3.118	-0.647		15	26.889	5.444	21.445
	20	9.05	7.225	1.825							18	3.568	1.864	1.704
	21	6.425	4.85	1.575							19	3.921	4.603	-0.682
	22	10.976	11.108	-0.132
	23	12.943	10.868	2.075
	24	8.547	7.17	1.377
	25	7.645	6.806	0.839
	26	10.392	10.095	0.297
	27	15.889	10.704	5.185
	28	5.214	4.039	1.175

## Sheet: FigS5 G
WT Veh	WT SAG21k	FLAG-SMO Veh	FLAG-SMO SAG21k
1.778	11.761	6.697	18.553
10.885	7.37	-6.816	100
-0.65	4.229	11.682	31.694
0.387	6.235	2.973	18.209
5.421	15.581	-3.075	86.844
-1.145	12.75	31.2	28.526
4.65	6.852	-0.549	67.846
5.704	7.391	1.717	65.361
6.862	23.922	49.381	107.025
-2.096	-2.492	-0.676	61.12
5.206	19.566	16.984	18.875
-17.604	14.737	87.904	1.049
2.872	11.158	3.204	4.336
	6.135	4.106	1.862
	11.087	10.974	72.155
	14.174	45.042	19.941
	5.979	13.299	168.967
	5.142	26.685	147.558
	9.108	-0.018	39.834
	5.78	94.58	67.923
	24.307	33.216	55.855
	4.095	1.101	23.5
	5.756	23.203	37.593
	5.307	1.853	-2.119
	6.52	-0.614	68.921
	17.622	45	-14.291
	10.382	6.548	17.388
	13.28	63.913	59.313
	7.41	2.909	-1.864
	25.306	36.641	26.88
	15.125	20.28	57.227
	10.578	46.56	36.028
	3.534	0	3.054
	14.428	18.565	51.591
	10.881	53.316	30.394
	3.877	85.918	36.322
	15.176	23.41	18.395
	23.977		15.68
	3.247		6.8
	2.417		46.265
	3.868		10.666
	9.486		1.706
	24.309		23.262
	3.588		15.074
	18.14		13.5
	7.511		40.763
	15.104		10.37
	25.351		39.552
	19.014		33.369
	24.93		42.706
	18.12		10.583
	10.233		21.111
	3.5		107.381
	4.927		45.423
	3.689		87.644
	3.984		125.615
	12.427
	20.057
	3.081
	14.177
	15.013
	3.269
	11.255
	10.648
	5.606
	6.116

## Sheet: Fig S5 H
			Trial A	Trial B		Ave	Std
	1	Vehicle	0.255208	0.286088		0.270648	0.0218354
	2	SAG21K (1uM)	1	1		1	0
	3	SAG21K (1uM) + cmpd 101 (30uM)	0.0512516	0.0133457		0.0322986	0.0268035
