# Supplementary material for: GRK2 kinases in the primary cilium initiate SMOOTHENED-PKA signaling in the Hedgehog cascade
Source: PLoS Biol. 2024 Aug 13;22(8):e3002685. doi: 10.1371/journal.pbio.3002685 (PMC11322411; doi:10.1371/journal.pbio.3002685)
Supplement: S3 Data — (XLSX) [file pbio.3002685.s015.xlsx]

## Sheet: Fig 3A
0	5	10	60
7.76	15.058	6.989	3.493
4.88	-3.237	11.114	18.53
14.242	3.676	5.969	7.971
5.537	14.072	3.235	67.967
11.576	20.045	3.441	6.391
4.377	5.016	8.74	18.906
5.141	17.364	7.428	2.083
-7.197	17.064	16.121	21.183
13.981	2.615	14.013	24.972
2.068	-2.208	18.128	16.452
11.821	14.298	8.1	45.248
7.576	-5.294	17.98	15.805
4.785	17.686	4.153	-9.412
10.971	-1.672	8.149	4.972
8.855	-4.162	7.03	27.388
-3.026	0.833	14.564	12.135
6.05	13.5	25.889	7.536
4.169	37.444	8.724	17.961
12.437	3.179	5.034	34.717
6.774	13.111	2.344	18.118
3.245	4.426	6.991	-5.494
11.446	12.404	4.818	4.64
13.748	-0.2	9.733	2.93
5.758	-5.906	5.548	21.076
7.265	3.5	5.16	11.085
12.971	14.086	3.46	25.469
9.233	1.908	23.754	24.505
18.03	0.436	0.297	40.825
-2.374	-1.766	4.427	18.874
4.531	12.16	11.97	23.315
9.388	10.709	2.253	9.754
13.793	3.075	11.133	35.65
11.576	-1.447	-2.953	37.102
22.15	15.666	20.316	19.031
5.935	1.432	8.982	23.388
14.759	29.699	4.022	0.271
10.956	8.909	23.443	23.972
-7.146	22.358	8.279	63.137
3.697	21.972	7.608	29.61
15.844	25.643	-5.986	21.718
7.397	-7.465	11.174	17.18
1.095		2.012	38.603
7.817		8.838	21.418
5.108		9.527	15.127
		4.24	14.347
		8.941	40.618
		8.923	14.717
		6.993	10.44
		10.162	17.948
		10.991	13.84
		9.737	25.524
			78.229

## Sheet: Fig 3B
0	5	10	60
-4.736	10.937	9.3	49.162
16.473	12.196	11.833	48.529
10.962	15.861	14.271	55.358
16.682	5.42	16.814	61.697
15.237	16.039	25.553	36.98
16.011	7.073	0.789	30.627
8.506	6.481	7.382	42.563
7.284	36.377	14.966	47.515
2.311	-5.262	9.764	61.493
1.153	17.227	11.591	38.753
29.692	0.506	15.143	57.979
-2.144	14.685	18.847	50.478
7.49	7.554	17.084	54.41
-4.24	-0.534	33.684	40.291
-3.519	13.95	5.666	39.609
13.789	4.489	23.058	65.541
6.145	32.053	0.702	60.23
14.648	4.681	10.476	36.938
14.139	45.842	19.587	47.937
13.443	11.373	22.87	46.909
6.936	12.966	10.461	62.881
0.626	3.97	1.807	29.32
8.671	1.51	24.694	25.477
2.648	8.607	58.185	63.676
16.146	9.279	14	47.208
-3.473	12.131	30.66	38.306
9.623	8.688	42.02	51.367
17.431	14.363	12.743	29.04
17.879	10.139	9.248	52.652
14.414	1.939	14.106	60.479
7.011	14.524	19.579	20.702
8.043	3.493	10.673	35.352
27.24	17.031	1.92	35.084
8.078	15.493	7.879	31.186
11.372	12.267	27.218	57.538
15.076	7.544	17.615	62.425
12.563	21.758	1.697	32.24
-6.373	2.186	30.865	38.109
8.45	-8.918	16.588	61.469
2.114	3.128	5.775	60.355
11.539	2.348	23.283	56.655
6.475	18.193	17.064	42.557
3.588	12.351	19.909	62.311
25.143	-0.082	5.26	45.638
8.072	11.074	12.087	53.439
0.086	7.913	2.472	43.781
4.606	2.949	9.759	31.908
22.16	15.936	11.938	52.666
24.453	14.803	4.161	39.951
4.767	14.189		29.186
-5.304	7.39		57.985
2.868	11.82		35.224
-7.475	7.213		35.455
1.231			47.051
9.621
0.21
2.517
13.417
11.514
22.285

## Sheet: Fig S6 A
0	5	10	60
7.76	15.058	6.989	3.493
4.88	-3.237	11.114	18.53
14.242	3.676	5.969	7.971
5.537	14.072	3.235	67.967
11.576	20.045	3.441	6.391
4.377	5.016	8.74	18.906
5.141	17.364	7.428	2.083
-7.197	17.064	16.121	21.183
13.981	2.615	14.013	24.972
2.068	-2.208	18.128	16.452
11.821	14.298	8.1	45.248
7.576	-5.294	17.98	15.805
4.785	17.686	4.153	-9.412
10.971	-1.672	8.149	4.972
8.855	-4.162	7.03	27.388
-3.026	0.833	14.564	12.135
6.05	13.5	25.889	7.536
4.169	37.444	8.724	17.961
12.437	3.179	5.034	34.717
6.774	13.111	2.344	18.118
3.245	4.426	6.991	-5.494
11.446	12.404	4.818	4.64
13.748	-0.2	9.733	2.93
5.758	-5.906	5.548	21.076
7.265	3.5	5.16	11.085
12.971	14.086	3.46	25.469
9.233	1.908	23.754	24.505
18.03	0.436	0.297	40.825
-2.374	-1.766	4.427	18.874
4.531	12.16	11.97	23.315
9.388	10.709	2.253	9.754
13.793	3.075	11.133	35.65
11.576	-1.447	-2.953	37.102
22.15	15.666	20.316	19.031
5.935	1.432	8.982	23.388
14.759	29.699	4.022	0.271
10.956	8.909	23.443	23.972
-7.146	22.358	8.279	63.137
3.697	21.972	7.608	29.61
15.844	25.643	-5.986	21.718
7.397	-7.465	11.174	17.18
1.095		2.012	38.603
7.817		8.838	21.418
5.108		9.527	15.127
		4.24	14.347
		8.941	40.618
		8.923	14.717
		6.993	10.44
		10.162	17.948
		10.991	13.84
		9.737	25.524
			78.229

## Sheet: Fig S6 B SMO
0	2	5	15	30	60
-4.624	32.052	162.588	1.111	26.4	7.685
6.154	-1.434	31.128	215.984	2.224	5.737
10.733	1.758	43.788	4.392	32.524	22.08
-3.516	31.828	22.76	-3.186	8.209	26.136
-2.303	1.518	-0.2	93.6	11.413	53.695
2.563	3.018	1.622	86.73	3.57	13.348
0.549	-1.211	38.555	74.414	13.115	0.4
-0.028	17.059	12.291	52.106	-5.73	5.487
1.3	11.088	0.826	101.314	-0.771	13.442
-4.531	1.235	2.612	-0.152	9.389	18.727
1.614	13.507	5.871	35.459	38.318	-0.458
5.696	35.581	4.26	0.806	13.954	6.61
-6.047	20.308	9.833	144.182	4.975	15.296
-3.571	9.307	8.95	6.338	15.484	-1.471
11.298	4.051	3.455	6.423	10.333	4.067
0	9.441	-7	2.723	-1.598	1.021
3.263	18.051	6.654	1.741	20.959	6.82
7.805	4.957	4.675	11.067	15.639	9.657
-13.063	12.365	2.204	116.539	10.36	27.15
1.575	45.049	-0.88	71.5	7.269	10.364
		-3.488	5	3.334	7.662
		9.5	85.666	9.071	17.143
		9.22	36.871	0.217	12.042
		22.814		17.131	19.695
		1.542		10.53	13.231
		15.727		2.561	7.448
		-1.598		12.46	25.4
		8.762		6.2	14.655
		54.925		6.117	8.878
		6.655		29.106	-4.06
				3.833	5.098
				18.86	1.676
				-0.788	20.389
				10.286	56.7
				30.739	14.093
				13.844	0.362
				9.185
				10.179
				8.122
				2.34

## Sheet: Figure S6 B pSMO
Vehicle	SAG21k 500 nM 2 min	SAG21k 500 nM 5 min	SAG21k 500 nM 15 min	SAG21k 500 nM 30 min	SAG21k 500 nM 1hr	SAG21k 500 nM 2hr	SAG21k 500 nM 4hr	SAG21k 500 nM 8hr
42.23	141.82	67.353	-19.103	49.237	2.126	70.783	86.461	48.796
-25.923	9.634	83.872	140.978	-3.926	-3.724	51.357	-39.49	65.243
-25.667	2.727	19.637	55.273	144.024	33.4	37.524	155.569	13.318
-7.938	-6.047	33.24	47.083	5.166	91.068	46.141	139.067	106.559
3.576	24.519	3.578	11.818	14	139.056	4.846	95.206	48.968
-19.598	-3.775	2.207	44.261	10.938	64.695	30.6	75.227	186.306
-9.683	7.711	19.703	4.818	44.787	-7.733	36.107	196.546	117.203
25.139	28.177	6.916	88.048	-48.068	-16.82	130.778	207.307	73.257
-0.138	12.324	10.521	60.27	49.771	113.182	51.375	57.054	75.557
-30.776	14.603	-29.531	55.5	53.653	31.455	43.067	100.247	83.178
-6.454	24.438	1.193	44.896	137.824	-5.658	15.211	113.5	182.907
0.667	19.065	11.84	-1.268	19.442	2.048	47.343	151.729	102.228
-7.19	4.615	31.59	117.15	20.975	59.718	39.412	185.63	103.425
4.072	2.308	8.4	68.377	33.064	32.603	99.15	142.706	57.5
12.946	33.18	10.576	18.385	12.7	93.166	37.156	118.857	102.431
0	27.605	-6.166	8.032	34.467	32.878	45.582	143.3	17.108
-8.736	4.231	-0.269	92.278	89.194	-17.82	48.39	79.091	-13.906
13.878	-8.55	11.425	-6.674	44.009	41.455	3.082	130.914	82.022
-28.875	13.081	-5.259	166.182	23.88	43	109.034	19.528	20.294
1.128	57.073	5.08	193.833	14.988	48.212	66.333	-10.658	145.275
		8.511	49.946	41.472	17.844	97.015	8.285	141.098
		11.794	4.39	30.895	21.733	34.271	105.362	0.714
		16.073	-35.285	3.536	39.064	45.667	35.168	131.323
		10.744	16.37	34.442	58.609	65.015	113.54	176.2
		-2.678	1.239	7.706	3	46.962	193.75	139.853
		25.864	-3.891	9.263	17.086	52.753	150.71	79.359
		10.632		41.054	14.75	-47.02	188.794	129.025
		-6.381		29.125	11.207	88.28	94.555	78.757
		12.325		44.116	14.366	60.641	189.785	97.539
		-32.035		80.955	-20.537	40.84	6.667	133.137
				-20.111	61.036	67.326	105.208	74.401
				-9.9	4.943	-6.481	161.96
				-6.424	-5.778	29.212	134.604
				43.179	82.7	62.436	122.781
				-2.391	67.582	-44.405	127.458
				22.546	52.276	6.468	88.717
				64.055		46.756
				73.821		73.625
				72.212		16.289
				61.132		-7.795
						11.904
						3.424
						31.386
