# Supplementary material for: GRK2 kinases in the primary cilium initiate SMOOTHENED-PKA signaling in the Hedgehog cascade
Source: PLoS Biol. 2024 Aug 13;22(8):e3002685. doi: 10.1371/journal.pbio.3002685 (PMC11322411; doi:10.1371/journal.pbio.3002685)
Supplement: S4 Data — (XLSX) [file pbio.3002685.s016.xlsx]

## Sheet: Fig 4A
pSMO									SMO
Vehicle	SAG21K 500 nM + cmpd101 30 uM 4hr	SAG21K 500 nM + cmpd101 30 uM 2hr	SAG21K 500 nM + cmpd101 30 uM 1hr	SAG21K 500 nM + cmpd101 30 uM 30 min	SAG21K 500 nM + cmpd101 30 uM 15 min	SAG21K 500 nM + cmpd101 30 uM 5 min	SAG21K 500 nM + cmpd101 30 uM 2min	SAG21K 500 nM	Vehicle	SAG21K 500 nM + cmpd101 30 uM 4hr	SAG21K 500 nM + cmpd101 30 uM 2hr	SAG21K 500 nM + cmpd101 30 uM 1hr	SAG21K 500 nM + cmpd101 30 uM 30 min	SAG21K 500 nM + cmpd101 30 uM 15 min	SAG21K 500 nM + cmpd101 30 uM 5 min	SAG21K 500 nM + cmpd101 30 uM 2min	SAG21K 500 nM
0.75	2.051	18.964	3.226	13.92	13.302	32.562	16.125	15.1	0.874	8.205	35.127	22.027	22.027	3.465	20.955	12.087	6.22
0.108	2.089	2.5	0.667	11.514	6.699	18.855	39.248	17.312	1.642	12.696	13.3	12.5	12.5	9.542	14.616	17.394	14.893
6.585	-1.472	1.979	6.891	2.95	5.705	24.904	14.654	69.363	1.866	3.264	10.959	7.707	7.707	10.359	9.129	9.459	34.164
-4.667	0.545	1.609	-3.854	10.907	21.057	32.41	7.973	15.811	2.667	7.286	12.844	25.386	25.386	29.193	20.694	4.727	14.838
0.72	-0.81	-1.457	4.752	14.441	16.837	20.569	13.135	35.203	2.408	7.594	10.383	22.765	22.765	23.14	14.662	12.278	18.811
-3.323	2.171	0	-4.491	9.104	68	-0.839	21.559	57.672	1.4	15.61	3.432	14.948	14.948	35.575	-3.778	12.467	28.187
2.299	1.018	3.477	0.2	5.303	6.082	31.63	12.764	48.655	8.056	9.558	14.954	24.315	24.315	10.228	13.528	14.611	21.241
-0.31	-5.36	2.228	2.566	17.466	14.024	15.344	18.746	19.808	3.907	16.38	13.511	13.219	13.219	12.584	0.666	12.2	16.041
2.932	-0.179	1.919	4.697	2.236	24.662	28	15.191	31.768	0.786	6.806	16.546	17.114	17.114	27.579	12.289	9.015	18.839
1.358	-2.619	1.028	2.425	8.909	20.719	-4.333	14.45	9.543	5.032	-2	25.777	14.891	14.891	12.735	11.762	7.679	5.88
-3.216	-1.763	5.326	4.966	6.032	15.282	2.015	13.837	60.124	-1.153	5.814	10.742	8.361	8.361	8.769	5.283	8.585	29.918
-1.097	-2.341	6.465	-3.375	12.64	13.125	9.942	3.465	14.686	7.113	0.901	11.293	15.04	15.04	18.857	2.612	5.842	20.814
-2.559	1.066	-3.6	0.77	4.561	11.449	21.78	24.559	41.518	-4.941	10.582	4.428	9.934	9.934	17.98	20.32	12.913	30.277
1.012	2.241	-1.481	2.868	5	29.96	8.587	20.073	39.6	2.241	16.81	7.787	15.286	15.286	10.6	10.488	18.345	35.812
3.54	0.454	-0.679	3.116	5.338	17.351	9.103	15.623	48.941	6.888	13.939	20.858	5.962	5.962	22.086	10.809	11.421	41.572
0.953	0.771	-3.644	3.422	7.54	20.915	29.607	23.786	21.215	2.669	11.643	11.069	9.37	9.37	6.119	21.818	14.357	20.056
3.486	1.241	0.26	4.509	10.456	22.026	5.375	6.014	18.338	4.028	12.983	11.12	42.59	42.59	13.584	19.625	3.958	16.387
5.305	2.512	1.8	5.725	3.954	7.93	4.258	12.405	18.901	6.761	8.732	8.2	18.483	18.483	13.944	4.645	4.235	11.644
2.346	3.564	1.154	0.659	5.934	24.033	1.195	5.711	9.456	7.43	5.962	12.128	8.852	8.852	20.795	13.365	10.966	18.158
3.129	-1.183	-0.739	9.294	5.253	4.07	25.24	14.691	32.74	0.806	4.408	14.784	17.05	17.05	6.691	10.76	6.226	17.411
1.259	-0.358	0.533	2.606	3.367	10.772	10.4	3.894	30.85	1.888	5.881	12.267	10.033	10.033	11.469	9.401	0.84	20.5
-3.21	0.83	1.58	5.236	14.26	13.982	14.649	26.197	25.95	0.613	2.764	14.4	24.98	24.98	24.268	10.11	12.852	16.861
2.6	-0.584	0.75	-0.644	2.562	27.695	32.904	9.953	4.641	4.016	4.182	21.188	19.288	19.288	25.228	16.159	7.477	0.629
3.195	-1.175	4.93	1.616	6.883	8.069	11.324	23.849	5.611	4.75	11.281	17.814	28.47	28.47	13.503	12.513	19	6.768
-3.301	1	1.846	9.406	15.056	21.13	30.222		16.393	0.267	22.166	5.821	24.945	24.945	18.457	23.361		13.273
1.243	0.479	3.122	-1.715	22.39	7.51	12.746		42.577	0.183	3.48	17.317	19.156	19.156	14.694	17.61		30.183
-1.263	0.098	-2.025	5.975	1.935	25.821	1.308		10.057	-3.278	7.062	0.683	7.677	7.677	15.071	5.564		7.007
1.575	0.99	0.571	-2.689		1.806	1.628		41.88	6.333	6.821	7.514			7.477	10.847		21.174
1.84	-1.65	4.436	15.247		17.274	14.542		17.759	1.96	8.983	12.691			9.843	9.856		10.434
4.772	-2.649	-1.619	6.926		21.185	13.83			3.973	0.088	8.366			12.36	8.903
	2.478	0.857	4.789		17.521	26.715				1.869	4.972			15.5	11.449
	2.438	3.682	7.559		22.031	30.988				8.094	28.841			15.165	13.262
	1.044	-1.708	2.759		8.034	8.658				16.574	9.204			8.644	9.747
	-4.351	5.696	-1.764			17.841				1.797	36.631				6.354
	7.343	-2.385	3.414			26.303				3.679	10.418				21.907
	-0.635	1.875	9.792			15.501				9.071	20.687				12.862
	0.261	1.107				10.939				5.74	6.536				44.242
	-0.472					12.486				-0.737					10.708
						7.059									10.437
						33.622									17.022
						33.36									20.238
						22.709									12.826
						22.862									17.965
						21.242									6.879
						27.216									12.785
						16.295									10.519
						16.402									18.866

## Sheet: Fig 4B
0	5	15	30	60	120
83.3333	35.7143	21.4286	11.9048	2.38095	7.14286
116.667	50	7.14286	-2.38095	-2.38095	-2.38095

## Sheet: Fig 4C
3T3 Parental Veh	3T3 Parental SAG	CLS-mNG SAG	CLS-mNG-hGRK2ct SAG
-1.728	154.718	123.831	169.134
0	81.971	93.166	67.044
-7.662	161.964	118.831	212.821
-13.269	110.714	163.629	110.91
2.158	80.943	107.13	227.233
-8.771	110.383	131.114	165.891
21.768	90.571	183.266	217.238
21.495	169.75	148.372	132.078
0.965	121.127	77.646	158.761
-17.958	101.81	157.051	156.527
-19.867	130.083	142.034	140.397
26.286	125.187	121.906	204.479
-9.531	117.753	188.519	169.753
16.421	144.945	171.355	85.175
-8.1	119.13	210.807	102.673
12.566	127.694	117.911	174.469
-33.258	123.629	153.204	159.013
24.281	97	205.479	102.56
17.191	97.2	105.103	73.017
3.153	78.583	190.48	169.134
23.859		143.31	121.111
12.043	213.273	149.217	160.372
-20.736	181.263	206.842	151.699
-15.591	129.852	147.927	207.941
12.494	146.737	221.173	201.328
0.662	126.849	197.694	215.441
-0.165	135.7	193.344	205.642
-1.72	146.036	223.139	221.672
-11.342	54.3	188.507	185.848
-9.695	143.724	174.417	80.507
1.351	139.739	157.756	167.885
-8.739	112.812	140.466	202.391
5.867	160.47	106.938	165.712
-15.451	159.132	154.641	221.308
12.943	108.729	120.345	148.782
12.284	88.576	144.602	178.938
-3.597	171.847	128.956	232.171
12.558	95.063	91.224	186.283
-9		101.846	182.648
14.426	198.837	183.317	176.588
9.147	110.373	119.973	164.173
6.738	132.686	143.613	192.026
-15.28	157.063	154.851	177.774
-24.367	145.156	135.731	177.92
11.65	199.528		167.778
-2.124	163.341		214.831
25.802	133.779		193.089
9.939	203.244		226.441
17.825	103.934		126.215
19.111	140.2		190.133
1.531	97.025		153.035
7.144	88.75		191.5
-18.322			143.41
-19.16			193.546
4.634			197.377
			199.248
			194.244
			140.082
			176.457
			162.461
			126.557
			234.667
			157.125
			198.921
			156.981
			170.509
			205.545
			211.372
			135.696
			214.042
			214.338
