# Supplementary material for: GRK2 kinases in the primary cilium initiate SMOOTHENED-PKA signaling in the Hedgehog cascade
Source: PLoS Biol. 2024 Aug 13;22(8):e3002685. doi: 10.1371/journal.pbio.3002685 (PMC11322411; doi:10.1371/journal.pbio.3002685)
Supplement: S5 Data — (XLSX) [file pbio.3002685.s017.xlsx]

## Sheet: Fig 5A
		PKA-C
PKA-C	0	1.296	1.4	-0.119	-0.771	0.915	2.563	3.272	-2.25	-0.871	2.31	-0.433	1.289	0.576	-0.717	-1.953	-1.942	3.606	2.057	-0.948	-1.091	0.929	-1.102	3.3	-0.313	0.25	0.122	2.5	4.75	0.238	2.383	-1.167	-1.043	1	1.655	4.795	-1.147	1.842	-1	1.264	1.724	6.733	5.428	-2.59	10.435	1.424	1.29	0.551	0.628
	20	-0.678	4.855	4.276	0.97	-0.223	-5.098	0.37	1.525	-1.286	8.262	1.5	2.229	1	4.48	5.29	-0.179	0.161	3	-1.171	-0.804	1.325	0.26	2.409	3.889	0.533	2	-0.132	5.8	6.07	-2.292	-2.339	2.714	2.76	-3.327	6.084	4.694	-0.116	-1.28	-0.019	-0.189	1.526	0.295	1.688	6.635	3.5	-2.373	4.025
	40	7.13	-0.875	1	3.9	5.307	2.233	-4.368	2.334	0.88	4.619	0.5	3.92	1.826	1.567	3.115	7.261	2.968	-3.55	-2.312	4.334	1.971	0.134	0.117	4.9	1.296	5.158	4.222	2.464	2.516	0.84	5.5	-2.125	-1.75	-2	1.214	-2.938	11.566	7.69	-2.721	2.067	12.164	-0.231	6.366	-0.372	4.697	-2.457	-0.845	4.672
	60	4.592	-0.098	9.465	2.375	3.763	0.639	14.58	-1.6	6.311	5.178	0.566	5.338	10.925	9.683	6.765	12.177	7.954	-0.429	7.893	13.783	-0.5	1.125	3.423	4.523	8.615	-0.698	1.25	2.706	0.761	5	18.412	12.9	4.064	5.943	1.524	10.281	1.88	14.625	9.5	1.348	1.438	6.957	1.609	3.375	1.88	-3.71	7.556	4.809
	240	6.781	2.151	12	13.919	15.782	4.3	4.444	1.375	0.545	6.085	3.755	6.853	6.592	8.807	8.982	2.21	7.9	2	4.955	11.429	4.307	2.537	3.31	6.389	8.532	2.28	5.124	5.909	2.333	11.3	7.8	6.465	6.531	12.27	9.792	3.363	3.242	-0.32	2.367	4.787	5.159	12.37	-0.42	4.8	7.553	0.76	3.98	6.484
	pSmo
pSMO	0	3.741	2.977	4.929	2.285	1.119	1.732	2.431	0.289	-2.29	1.972	1.239	3.21	1.515	0.283	-3.063	0.058	5.115	0.755	1.421	-0.122	-0.193	0	3.6	3.219	1.955	-0.122	-1.69	2.77	-0.809	2.979	1	1.217	1.581	-0.103	2.818	-1.47	2.947	1.053	5.941	2.587	-0.8	1.758	-3.667	2.696	-0.273	-1.742	0.517	1.023
	20	2.303	22.309	6.809	11.667	3.934	10.927	8.326	7.925	21.714	20.619	7.847	5.196	4.366	9.88	10.967	12.179	24.839	7.966	-0.83	8.391	3.725	9.72	8.212	5.778	4.733	7.896	1.79	7.56	4.535	3.937	7.661	4.629	19.56	-4.707	13.699	2.948	-0.173	4.84	3.491	-0.086	12.411	19	10.656	14.926	14.696	17.883	10
	40	21.695	19.041	18.27	17.934	5.27	23.333	21.21	39.858	8.96	25.857	11	4.134	6.217	20.234	14.486	16.174	12.967	5.075	19.313	44.389	7.618	9.934	6.823	17.833	17.444	19.395	30.222	26.643	6.887	35.88	29.333	2.797	24	33.636	36.143	10.187	26.087	24.362	27.488	35.267	44.794	12.096	16.073	14.257	22.545	19.657	13.655	19.5
	60	11.268	13.647	28.393	26.95	27.868	20.18	47.666	20.578	17.36	17.511	10.471	18.113	30.811	8.171	16.177	28.441	37.727	18.071	32.5	44.348	43.187	31.531	33.115	28.614	6.384	20.419	13.104	16.588	23.095	41.286	42.706	66.6	64.425	42.915	82.238	60.937	22.36	96.25	127	17.652	26.062	35.348	40.696	78.125	20.52	26.657	10.871	18.667
	240	51.844	22.288	39	50.352	74.937	45.433	22.267	29.917	1.219	28.83	29.694	33.312	38.901	63.123	31.196	24.074	39.1	30.963	47.522	43.179	28.769	11.049	27.241	23.889	52.553	21.58	25.584	29.545	14.611	54.18	75.35	58.072	42.75	46.324	68.083	40.069	81.793	18.28	24.6	20.295	29.887	45.945	6.681	55.9	23.191	64.16	30.6	28.645
[truncated: 5 more columns]

## Sheet: Fig 5 B strep
	SMO (Streptavidin) intensity (AU)
Vehicle	-0.925	0.139	0.922	-0.012	0.896	4.936	0.208	0.125	0.786	1.879	1.057	1.9	-1.461	0.583	1.174	-0.295	2.882	1.587	-0.103	0.167	-0.016	-0.038	-1.167	1.066	1.213	11.857	0.846	1.488	2.288	8.934	1.833	1.196	1.392	-0.196	-0.3	-2.1	7.59	6.294	1.239	0.47	4.408	0.533	1.439	-0.61	2.19	4.281	4.8	2.807	1.584
SAG 2 hr	2.5	10.347	5.79	2.639	5.32	1.735	10.232	5.852	11.02	3.663	4.261	-0.378	0.671	-0.847	2.472	7.065	1.467	11.347	1.865	6.686	8.697	10.783	2.196	4.683	7.328	3.585	5.816	19.718	10.488	9.014	8.162	7.18	11.381	14.656	0.046	8.327	7.437	3.357	0.242	4.961	3.309	6.889	5.118	15.131	11.967	6.059	1.594	6.549	3.987
14as + SAG 2 hr	1.556	2.523	0.143	4.52	5.2	11.744	6.558	8.688	3.848	0.357	0.388	5.555	5.844	1.299	2.881	0.778	4.464	0.83	1.651	1.418	5.716	1.5	2.137	0.057	4.61	4.5	3.566	2.797	3.704	1.232	0.222	4.285	-3.076	3.246	9.216	1.404	1.42	7.596	8.798	4.955	7.053	17.989	8.305	3.898	7.389	4.658	10.709	4.155	7.013
101 + SAG 2 hr	6.021	5.767	3.454	-0.018	8.918	0.723	6.019	10.939	6.74	-1.922	2	4.022	8.145	2.369	2.031	6.679	6.125	9.167	5.62	0.216	5.4	1.592	7.034	4.62	8.935	-0.543	3.706	5.222	0.244	2.545	3.103	-0.35	6.392	1.436	10.416	4.539	4.377	5.5	4.305	3.71	16.931	4.6	13.644	14.708	4.944	2.514	7.785	1.55	5.016
[truncated: 62 more columns]

## Sheet: Fig 5B PKA-C
	PKA-C intensity (AU)
Vehicle	0.638	-0.99	-0.223	-0.535	0.575	-0.71	-0.634	1.393	2.179	-1.939	1.657	-1.1	-0.539	0.417	-0.348	1.164	0.941	-0.043	0.413	0.727	0.508	0.558	-0.352	0.514	-0.107	-0.75	0.134	-2.269	-2.538	-0.066	0.5	-0.109	-2.941	1.569	-2.157	-1.812	0.137	3.148	1.521	-0.137	2.704	0.445	1.789	-0.585	2.683	1.737	-1.5	2	-3.154
SAG 2 hr	-0.26	-0.429	5.803	0.722	-0.383	-0.531	9.594	1.838	1.7	3.825	1.566	0.022	-3.177	-3.41	1.361	3.903	0.688	3.51	0.692	-2.455	14.303	1.913	-10.87	1.357	2.443	2.683	5.49	2.193	22	0.217	2.865	0.836	-0.023	2.965	1.303	1.153	1.582	2.952	2.212	-0.961	0.254	2.519	2.412	6.131	-0.017	-1.235	0.186	1.902	0.289
14as + SAG 2 hr	-2.159	-0.045	-1.367	0.48	2.975	1.698	0.75	-0.312	-1.455	1.214	1.029	-0.109	-0.207	0.154	-0.78	-2.444	0.536	0.213	1.093	-0.123	2.851	0.167	0.764	0.21	-0.293	0.193	2	0.568	-1.333	0.053	-0.221	-1.326	-5.632	0.246	0.027	0.818	-0.159	-2.106	-0.429	-0.488	0.772	-0.465	1.087	-2.061	1.084	-3.105	1.582	-0.267	-2.973
101 + SAG 2 hr	-0.188	-0.55	-4.495	1.038	1.77	-0.167	0.808	-3.697	1.62	0	-1.432	2.649	1.218	2.57	-0.578	0.283	1.584	4.242	0.4	-1.973	2.9	-0.099	6.011	2.207	-0.298	-1.478	0.902	-1.022	-0.905	0.409	-1.077	5.2	1.013	0.018	0.85	3.077	0.406	0.4	0	1.242	1.689	0.178	0.509	-0.877	0.389	-0.365	1.657	0.484	1.411
[truncated: 62 more columns]

## Sheet: Fig S7 A PKA-C
	Ctrl
DMSO	0.638	-0.99	-0.223	-0.535	0.575	-0.71	-0.634	1.393	2.179	-1.939	1.657	-1.1	-0.539	0.417	-0.348	1.164	0.941	-0.043	0.413	0.727	0.508	0.558	-0.352	0.514	-0.107	-0.75	0.134	-2.269	-2.538	-0.066	0.5	-0.109	-2.941	1.569	-2.157	-1.812	0.137	3.148	1.521	-0.137	2.704	0.445	1.789	-0.585	2.683	1.737	-1.5	2	-3.154
GRK2-IN-1	1.883	0.234	-0.219	2.157	-0.123	0.639	-0.038	0.849	-2.366	6.5	0.402	-0.296	-2.106	0	-1.073	0.246	0.266	0.521	-0.091	0.978	-0.543	2.25	0.732	1.947	-0.213	3.552	-0.248	-0.66	9.529	-5.49	0.57	1.629	1.282	1.196	-0.909	1.986	-1.558	1.092	0.52	0.031	1.965	-2.099	4.488	-0.543	1.676	0.719	6.5	0.562	1.741
Cmpd101	-0.793	2.116	-2.523	-0.283	0.975	-0.65	-1.25	0.559	0.493	-0.758	1.695	0.978	0.58	-0.352	0.675	1.87	-0.233	-0.274	0.243	0.938	0.102	-0.729	-0.551	-2.653	0.56	-1.212	0.633	-1.366	-0.75	3.186	-0.944	-1.362	-1.172	0.597	0.926	-0.438	0.174	0.559	0.982	1.228	-1.125	3.53	1.833	1.461	0.447	-0.625	1.128	-0.612	1.235
[truncated: 263 more columns]

## Sheet: Fig S7 A Strep
	Ctrl
DMSO	0.638	-0.99	-0.223	-0.535	0.575	-0.71	-0.634	1.393	2.179	-1.939	1.657	-1.1	-0.539	0.417	-0.348	1.164	0.941	-0.043	0.413	0.727	0.508	0.558	-0.352	0.514	-0.107	-0.75	0.134	-2.269	-2.538	-0.066	0.5	-0.109	-2.941	1.569	-2.157	-1.812	0.137	3.148	1.521	-0.137	2.704	0.445	1.789	-0.585	2.683	1.737	-1.5	2	-3.154
GRK2-IN-1	1.883	0.234	-0.219	2.157	-0.123	0.639	-0.038	0.849	-2.366	6.5	0.402	-0.296	-2.106	0	-1.073	0.246	0.266	0.521	-0.091	0.978	-0.543	2.25	0.732	1.947	-0.213	3.552	-0.248	-0.66	9.529	-5.49	0.57	1.629	1.282	1.196	-0.909	1.986	-1.558	1.092	0.52	0.031	1.965	-2.099	4.488	-0.543	1.676	0.719	6.5	0.562	1.741
Cmpd101	-0.793	2.116	-2.523	-0.283	0.975	-0.65	-1.25	0.559	0.493	-0.758	1.695	0.978	0.58	-0.352	0.675	1.87	-0.233	-0.274	0.243	0.938	0.102	-0.729	-0.551	-2.653	0.56	-1.212	0.633	-1.366	-0.75	3.186	-0.944	-1.362	-1.172	0.597	0.926	-0.438	0.174	0.559	0.982	1.228	-1.125	3.53	1.833	1.461	0.447	-0.625	1.128	-0.612	1.235
[truncated: 263 more columns]
