# Supplementary material for: GRK2 kinases in the primary cilium initiate SMOOTHENED-PKA signaling in the Hedgehog cascade
Source: PLoS Biol. 2024 Aug 13;22(8):e3002685. doi: 10.1371/journal.pbio.3002685 (PMC11322411; doi:10.1371/journal.pbio.3002685)
Supplement: S6 Data — (XLSX) [file pbio.3002685.s018.xlsx]

## Sheet: Fig S8A FPLC trace
Chrom.1		Chrom.1		Chrom.1		Chrom.1		Chrom.1		Chrom.1		Chrom.1
UV 1_280		Cond		Conc B		Injection		Run Log		Fraction		UV 1_280_CUT_TEMP@100,BASEM
ml	mAU	ml	mS/cm	ml	%	ml	Injection	ml	Logbook	ml	Fraction	ml	mAU
-0.040113	-4.52358	-0.040113	17.2369	-0.040113	0	-0.00028		-0.040113	Method Settings	5.70499	1.A.1	0	-0.126009
-0.039284	-40.5501	-0.038454	17.2667	-0.031815	0			-0.040007	Equilibration	6.10481	1.A.2	0.00083	-0.126009
-0.038454	-42.8044	-0.036794	17.2663	-0.023517	0			-0.010824	Sample Application	6.50475	1.A.3	0.00166	-0.126009
-0.037624	-44.5358	-0.035134	17.2659	-0.015219	0			0.987808	Elution	6.90484	1.A.4	0.00249	-0.126009
-0.036794	-45.9979	-0.033474	17.2657	-0.00692	0					7.30473	1.A.5	0.003319	-0.126009
-0.035964	-47.2829	-0.031815	17.267	0.001378	0					7.70483	1.A.6	0.004149	-0.126009
-0.035134	-48.4523	-0.030155	17.2687	0.009676	0					8.1047	1.A.7	0.004979	-0.126009
-0.034304	-49.5678	-0.028495	17.2686	0.017975	0					8.50477	1.A.8	0.005809	-0.126009
-0.033474	-50.6846	-0.026835	17.2686	0.026273	0					8.90523	1.A.9	0.006639	-0.126009
-0.032645	-51.7994	-0.025175	17.2686	0.034571	0					9.30534	1.A.10	0.007469	-0.126009
-0.031815	-53.2557	-0.023516	17.2687	0.04287	0					9.70474	1.A.11	0.008299	-0.126009
-0.030985	-55.3487	-0.021856	17.269	0.051168	0					10.1051	1.A.12	0.009129	-0.126009
-0.030155	-56.2343	-0.020196	17.2693	0.059466	0					10.5051	1.B.1	0.009958	-0.126009
-0.029325	-56.2338	-0.018536	17.2699	0.067764	0					10.9052	1.B.2	0.010788	-0.126009
-0.028495	-56.2334	-0.016877	17.2709	0.076063	0					11.3049	1.B.3	0.011618	-0.126009
-0.027665	-56.234	-0.015217	17.2722	0.084361	0					11.7055	1.B.4	0.012448	-0.126009
-0.026836	-56.2339	-0.013557	17.274	0.092659	0					12.105	1.B.5	0.013278	-0.126009
-0.026006	-56.2335	-0.011897	17.2768	0.100958	0					12.5052	1.B.6	0.014108	-0.126009
-0.025176	-56.2332	-0.010238	17.2803	0.109256	0					12.9051	1.B.7	0.014938	-0.126009
-0.024346	-56.2336	-0.008578	17.2838	0.117554	0					13.3053	1.B.8	0.015767	-0.126009
-0.023516	-56.2334	-0.006918	17.2871	0.125853	0					13.7057	1.B.9	0.016597	-0.126009
-0.022686	-56.2331	-0.005258	17.2899	0.134151	0					14.1052	1.B.10	0.017427	-0.126009
-0.021856	-56.2333	-0.003598	17.2923	0.142449	0					14.5058	1.B.11	0.018257	-0.126009
-0.021026	-56.2336	-0.001939	17.2941	0.150747	0					14.9053	1.B.12	0.019087	-0.126009
-0.020197	-56.2337	-0.000279	17.2956	0.159046	0					15.3053	1.C.1	0.019917	-0.126009
-0.019367	-56.2332	0.001381	17.2966	0.167344	0					15.7055	1.C.2	0.020747	-0.126009
-0.018537	-56.233	0.003041	17.2965	0.175642	0					16.1054	1.C.3	0.021577	-0.126009
-0.017707	-56.2329	0.0047	17.2957	0.183941	0					16.5055	1.C.4	0.022406	-0.126009
-0.016877	-56.2324	0.00636	17.2942	0.192239	0					16.9062	1.C.5	0.023236	-0.126009
-0.016047	-56.2319	0.00802	17.2923	0.200537	0					17.3055	1.C.6	0.024066	-0.126009
-0.015217	-56.232	0.00968	17.2902	0.208835	0					17.7062	1.C.7	0.024896	-0.126009
-0.014388	-56.2321	0.01134	17.2879	0.217134	0					18.1063	1.C.8	0.025726	-0.126009
-0.013558	-56.2328	0.012999	17.2856	0.225432	0					18.5061	1.C.9	0.026556	-0.126009
-0.012728	-16.1957	0.014659	17.2834	0.23373	0					18.9062	1.C.10	0.027386	-0.126009
-0.011898	-0.001072	0.016319	17.2813	0.242029	0					19.3061	1.C.11	0.028216	-0.126009
-0.011068	-0.001225	0.017979	17.2795	0.250327	0					19.7062	1.C.12	0.029045	-0.126009
-0.010238	-0.001872	0.019638	17.2778	0.258625	0					20.1061	1.D.1	0.029875	-0.126009
-0.009408	-0.002774	0.021298	17.2763	0.266924	0					20.5062	1.D.2	0.030705	-0.126009
-0.008578	-0.004283	0.022958	17.2749	0.275222	0					20.9061	1.D.3	0.031535	-0.126009
-0.007749	-0.006731	0.024618	17.2736	0.28352	0					21.3062	1.D.4	0.032365	-0.126009
-0.006919	-0.009084	0.026278	17.2724	0.291818	0					21.706	1.D.5	0.033195	-0.126009
-0.006089	-0.011673	0.027937	17.2714	0.300117	0					22.1061	1.D.6	0.034025	-0.126009
-0.005259	-0.013779	0.029597	17.2707	0.308415	0					22.5064	1.D.7	0.034854	-0.126009
-0.004429	-0.015515	0.031257	17.27	0.316713	0					22.9065	1.D.8	0.035684	-0.126009
-0.003599	-0.017477	0.032917	17.2693	0.325012	0					23.3066	1.D.9	0.036514	-0.126009
-0.002769	-0.019962	0.034576	17.2687	0.33331	0					23.7067	1.D.10	0.037344	-0.126026
-0.00194	-0.022874	0.036236	17.2681	0.341608	0					24.1064	1.D.11	0.038174	-0.126201
-0.00111	-0.025549	0.037896	17.2676	0.349907	0					24.5061	1.D.12	0.039004	-0.126608
-0.00028	-0.027602	0.039556	17.2671	0.358205	0					24.9067	1.E.1	0.039834	-0.126523
0.00055	-0.030139	0.041215	17.2667	0.366503	0					25.3069	1.E.2	0.040664	-0.126009
0.00138	-0.032642	0.042875	17.2664	0.374801	0					25.7064	1.E.3	0.041493	-0.126009
0.00221	-0.035347	0.044535	17.266	0.3831	0					26.1066	1.E.4	0.042323	-0.126009
0.00304	-0.037811	0.046195	17.2658	0.391398	0					26.507	1.E.5	0.043153	-0.126009
0.00387	-0.040034	0.047855	17.2656	0.399696	0					26.9071	1.E.6	0.043983	-0.126009
0.004699	-0.042712	0.049514	17.2655	0.407995	0					27.3064	1.E.7	0.044813	-0.126009
0.005529	-0.045605	0.051174	17.2653	0.416293	0					27.7065	1.E.8	0.045643	-0.126009
0.006359	-0.047992	0.052834	17.2652	0.424591	0					28.1072	1.E.9	0.046473	-0.126009
0.007189	-0.050209	0.054494	17.2651	0.43289	0					28.5073	1.E.10	0.047302	-0.126009
0.008019	-0.053089	0.056153	17.2652	0.441188	0					28.9072	1.E.11	0.048132	-0.126009
0.008849	-0.055915	0.057813	17.2653	0.449486	0					29.3073	1.E.12	0.048962	-0.126009
0.009679	-0.058773	0.059473	17.2652	0.457784	0					29.7072	1.F.1	0.049792	-0.126009
0.010509	-0.06156	0.061133	17.2651	0.466083	0					30.1073	1.F.2	0.050622	-0.126009
0.011338	-0.064235	0.062793	17.2651	0.474381	0					30.5071	1.F.3	0.051452	-0.126009
0.012168	-0.067372	0.064452	17.265	0.482679	0					30.9073	1.F.4	0.052282	-0.126009
0.012998	-0.069894	0.066112	17.265	0.490978	0					31.3072	1.F.5	0.053112	-0.126009
0.013828	-0.071968	0.067772	17.265	0.499276	0					31.7072	1.F.6	0.053941	-0.126009
0.014658	-0.074477	0.069432	17.2652	0.507574	0					32.1072	1.F.7	0.054771	-0.126009
0.015488	-0.077234	0.071091	17.2653	0.515873	0					32.5072	1.F.8	0.055601	-0.126009
0.016318	-0.080057	0.072751	17.2654	0.524171	0					32.9073	1.F.9	0.056431	-0.126009
0.017147	-0.082763	0.074411	17.2655	0.532469	0					33.3072	1.F.10	0.057261	-0.126009
0.017977	-0.084923	0.076071	17.2655	0.540767	0					33.7073	1.F.11	0.058091	-0.126009
0.018807	-0.087131	0.07773	17.2656	0.549066	0					34.1072	1.F.12	0.058921	-0.126009
0.019637	-0.089385	0.07939	17.2658	0.557364	0					34.5073	1.G.1	0.05975	-0.126009
0.020467	-0.091668	0.08105	17.266	0.565662	0					34.9071	1.G.2	0.06058	-0.126009
0.021297	-0.094188	0.08271	17.2662	0.573961	0					35.3072	1.G.3	0.06141	-0.126009
0.022127	-0.096546	0.08437	17.2665	0.582259	0					35.7079	1.G.4	0.06224	-0.126009
0.022957	-0.099477	0.086029	17.2668	0.590557	0					36.1072	1.G.5	0.06307	-0.126009
0.023786	-0.102461	0.087689	17.2671	0.598855	0					36.3322	Waste(Frac)	0.0639	-0.126009
0.024616	-0.104982	0.089349	17.2675	0.607154	0					36.333	Waste(Frac)	0.06473	-0.126009
0.025446	-0.107532	0.091009	17.2678	0.615452	0							0.06556	-0.126009
0.026276	-0.110366	0.092668	17.2682	0.62375	0							0.066389	-0.126009
0.027106	-0.112925	0.094328	17.2685	0.632049	0							0.067219	-0.126009
0.027936	-0.115028	0.095988	17.269	0.640347	0							0.068049	-0.126009
0.028766	-0.116834	0.097648	17.2694	0.648645	0							0.068879	-0.126009
0.029595	-0.118663	0.099308	17.2699	0.656944	0							0.069709	-0.126009
0.030425	-0.119988	0.100967	17.2705	0.665242	0							0.070539	-0.126009
0.031255	-0.121186	0.102627	17.2711	0.67354	0							0.071369	-0.126009
0.032085	-0.122509	0.104287	17.2719	0.681839	0							0.072198	-0.126009
0.032915	-0.12371	0.105947	17.2727	0.690137	0							0.073028	-0.126009
0.033745	-0.124481	0.107606	17.2737	0.698435	0							0.073858	-0.126009
0.034575	-0.125074	0.109266	17.2747	0.706733	0							0.074688	-0.126009
0.035405	-0.125493	0.110926	17.2758	0.715032	0							0.075518	-0.126009
0.036234	-0.125474	0.112586	17.2772	0.72333	0							0.076348	-0.126009
0.037064	-0.126026	0.114245	17.2788	0.731628	0							0.077178	-0.126009
0.037894	-0.126201	0.115905	17.2812	0.739927	0							0.078008	-0.126009
0.038724	-0.126608	0.117565	17.2841	0.748225	0							0.078837	-0.126009
0.039554	-0.126523	0.119225	17.2872	0.756523	0							0.079667	-0.126009
0.040384	-0.126009	0.120885	17.2902	0.764821	0							0.080497	-0.126009
0.041214	-0.125971	0.122544	17.2931	0.77312	0							0.081327	-0.126009
0.042043	-0.125483	0.124204	17.2955	0.781418	0							0.082157	-0.126009
0.042873	-0.125165	0.125864	17.2974	0.789716	0							0.082987	-0.126009
0.043703	-0.125167	0.127524	17.2991	0.798015	0							0.083817	-0.126009
0.044533	-0.124928	0.129183	17.3006	0.806313	0							0.084646	-0.126009
0.045363	-0.124894	0.130843	17.302	0.814611	0							0.085476	-0.126009
0.046193	-0.125178	0.132503	17.3036	0.82291	0							0.086306	-0.126009
0.047023	-0.125003	0.134163	17.3055	0.831208	0							0.087136	-0.126009
0.047853	-0.125262	0.135823	17.3076	0.839506	0							0.087966	-0.126009
0.048682	-0.125303	0.137482	17.3104	0.847804	0							0.088796	-0.126009
0.049512	-0.124812	0.139142	17.3143	0.856103	0							0.089626	-0.126009
0.050342	-0.124989	0.140802	17.3195	0.864401	0							0.090456	-0.126009
0.051172	-0.1247	0.142462	17.3264	0.872699	0							0.091285	-0.126009
0.052002	-0.124505	0.144121	17.3353	0.880998	0							0.092115	-0.126009
0.052832	-0.125066	0.145781	17.3465	0.889296	0							0.092945	-0.126009
0.053662	-0.125032	0.147441	17.3598	0.897594	0							0.093775	-0.126009
0.054491	-0.124857	0.149101	17.3749	0.905892	0							0.094605	-0.126009
0.055321	-0.124926	0.15076	17.3911	0.914191	0							0.095435	-0.126009
0.056151	-0.124349	0.15242	17.4079	0.922489	0							0.096265	-0.126009
0.056981	-0.124209	0.15408	17.4242	0.930787	0							0.097095	-0.126009
0.057811	-0.123675	0.15574	17.4391	0.939086	0							0.097924	-0.126009
0.058641	-0.122799	0.1574	17.4518	0.947384	0							0.098754	-0.126009
0.059471	-0.122813	0.159059	17.4622	0.955682	0							0.099584	-0.126009
0.060301	-0.123159	0.160719	17.47	0.963981	0							0.100414	-0.126009
0.06113	-0.123553	0.162379	17.4756	0.972279	0							0.101244	-0.126009
0.06196	-0.123646	0.164039	17.4793	0.980577	0							0.102074	-0.126009
0.06279	-0.123803	0.165698	17.4813	0.988875	0							0.102904	-0.126009
0.06362	-0.124247	0.167358	17.4821	0.997174	0							0.103733	-0.126009
0.06445	-0.123927	0.169018	17.4816	1.00547	0							0.104563	-0.126009
0.06528	-0.123798	0.170678	17.4806	1.01377	0							0.105393	-0.126009
0.06611	-0.123444	0.172338	17.4793	1.02207	0							0.106223	-0.126009
0.06694	-0.123597	0.173997	17.478	1.03037	0							0.107053	-0.126009
0.067769	-0.123251	0.175657	17.4772	1.03866	0							0.107883	-0.126009
0.068599	-0.122995	0.177317	17.477	1.04696	0							0.108713	-0.126009
0.069429	-0.122748	0.178977	17.4778	1.05526	0							0.109543	-0.126009
0.070259	-0.122663	0.180636	17.4798	1.06356	0							0.110372	-0.126009
0.071089	-0.122842	0.182296	17.483	1.07186	0							0.111202	-0.126009
0.071919	-0.123663	0.183956	17.4871	1.08016	0							0.112032	-0.126009
0.072749	-0.12366	0.185616	17.4918	1.08845	0							0.112862	-0.126009
0.073578	-0.12306	0.187275	17.4964	1.09675	0							0.113692	-0.126009
0.074408	-0.122549	0.188935	17.5006	1.10505	0							0.114522	-0.126009
0.075238	-0.122368	0.190595	17.5039	1.11335	0							0.115352	-0.126009
0.076068	-0.121818	0.192255	17.5062	1.12165	0							0.116181	-0.126009
0.076898	-0.12119	0.193915	17.5074	1.12995	0							0.117011	-0.126009
0.077728	-0.120904	0.195574	17.5077	1.13824	0							0.117841	-0.126009
0.078558	-0.120264	0.197234	17.5073	1.14654	0							0.118671	-0.126009
0.079388	-0.120358	0.198894	17.5064	1.15484	0							0.119501	-0.126009
0.080217	-0.120483	0.200554	17.5052	1.16314	0							0.120331	-0.126009
0.081047	-0.120457	0.202213	17.5039	1.17144	0							0.121161	-0.126009
0.081877	-0.120883	0.203873	17.5026	1.17974	0							0.121991	-0.126009
0.082707	-0.120804	0.205533	17.5013	1.18803	0							0.12282	-0.126009
0.083537	-0.12108	0.207193	17.4999	1.19633	0							0.12365	-0.126009
0.084367	-0.120852	0.208853	17.4984	1.20463	0							0.12448	-0.126009
0.085197	-0.120146	0.210512	17.4968	1.21293	0							0.12531	-0.126009
0.086026	-0.120321	0.212172	17.4951	1.22123	0							0.12614	-0.126009
0.086856	-0.120594	0.213832	17.4932	1.22953	0							0.12697	-0.126009
0.087686	-0.120333	0.215492	17.4913	1.23782	0							0.1278	-0.126009
0.088516	-0.120297	0.217151	17.4891	1.24612	0							0.128629	-0.126009
0.089346	-0.119452	0.218811	17.4868	1.25442	0							0.129459	-0.126009
0.090176	-0.119433	0.220471	17.4844	1.26272	0							0.130289	-0.126009
0.091006	-0.119638	0.222131	17.4821	1.27102	0							0.131119	-0.126009
0.091836	-0.119084	0.22379	17.4795	1.27932	0							0.131949	-0.126009
0.092665	-0.119202	0.22545	17.477	1.28761	0							0.132779	-0.126009
0.093495	-0.119407	0.22711	17.4745	1.29591	0							0.133609	-0.126009
0.094325	-0.118673	0.22877	17.4719	1.30421	0							0.134439	-0.126009
0.095155	-0.118215	0.23043	17.4694	1.31251	0							0.135268	-0.126009
0.095985	-0.11799	0.232089	17.4667	1.32081	0							0.136098	-0.126009
0.096815	-0.1183	0.233749	17.464	1.32911	0							0.136928	-0.126009
0.097645	-0.118957	0.235409	17.4614	1.3374	0							0.137758	-0.126009
0.098474	-0.119248	0.237069	17.4587	1.3457	0							0.138588	-0.126009
0.099304	-0.119282	0.238728	17.456	1.354	0							0.139418	-0.126009
0.100134	-0.119767	0.240388	17.4533	1.3623	0							0.140248	-0.126009
0.100964	-0.118987	0.242048	17.4508	1.3706	0							0.141077	-0.126009
0.101794	-0.11937	0.243708	17.4483	1.37889	0							0.141907	-0.126009
0.102624	-0.118719	0.245368	17.4457	1.38719	0							0.142737	-0.126009
0.103454	-0.118723	0.247027	17.4433	1.39549	0							0.143567	-0.126009
0.104284	-0.118374	0.248687	17.4408	1.40379	0							0.144397	-0.126009
0.105113	-0.118059	0.250347	17.4384	1.41209	0							0.145227	-0.126009
0.105943	-0.118274	0.252007	17.4363	1.42039	0							0.146057	-0.126009
0.106773	-0.119025	0.253666	17.4343	1.42868	0							0.146887	-0.126009
0.107603	-0.119275	0.255326	17.4323	1.43698	0							0.147716	-0.126009
0.108433	-0.118936	0.256986	17.4303	1.44528	0							0.148546	-0.126009
0.109263	-0.119261	0.258646	17.4286	1.45358	0							0.149376	-0.126009
0.110093	-0.119648	0.260305	17.427	1.46188	0							0.150206	-0.126009
0.110922	-0.1195	0.261965	17.4255	1.47018	0							0.151036	-0.126009
0.111752	-0.119259	0.263625	17.4241	1.47847	0							0.151866	-0.126009
0.112582	-0.118601	0.265285	17.4228	1.48677	0							0.152696	-0.126009
0.113412	-0.118225	0.266945	17.4216	1.49507	0							0.153526	-0.126009
0.114242	-0.117812	0.268604	17.4206	1.50337	0							0.154355	-0.126009
0.115072	-0.117953	0.270264	17.4196	1.51167	0							0.155185	-0.126009
0.115902	-0.117934	0.271924	17.4187	1.51997	0							0.156015	-0.126009
0.116732	-0.118287	0.273584	17.4178	1.52826	0							0.156845	-0.126009
0.117561	-0.117769	0.275243	17.417	1.53656	0							0.157675	-0.126009
0.118391	-0.11787	0.276903	17.4163	1.54486	0							0.158505	-0.126009
0.119221	-0.117613	0.278563	17.4157	1.55316	0							0.159335	-0.126009
0.120051	-0.116609	0.280223	17.4151	1.56146	0							0.160164	-0.126009
0.120881	-0.115617	0.281883	17.4145	1.56976	0							0.160994	-0.126009
0.121711	-0.11377	0.283542	17.4141	1.57805	0							0.161824	-0.126009
0.122541	-0.112537	0.285202	17.4137	1.58635	0							0.162654	-0.126009
0.12337	-0.110531	0.286862	17.4133	1.59465	0							0.163484	-0.126009
0.1242	-0.108462	0.288522	17.413	1.60295	0							0.164314	-0.126009
0.12503	-0.106766	0.290181	17.4128	1.61125	0							0.165144	-0.126009
0.12586	-0.104769	0.291841	17.4127	1.61955	0							0.165974	-0.126009
0.12669	-0.104375	0.293501	17.4127	1.62784	0							0.166803	-0.126009
0.12752	-0.10214	0.295161	17.4126	1.63614	0							0.167633	-0.126009
0.12835	-0.100329	0.29682	17.4126	1.64444	0							0.168463	-0.126009
0.12918	-0.09853	0.29848	17.4126	1.65274	0							0.169293	-0.126009
0.130009	-0.096158	0.30014	17.4127	1.66104	0							0.170123	-0.126009
0.130839	-0.093937	0.3018	17.4129	1.66934	0							0.170953	-0.126009
0.131669	-0.090775	0.30346	17.4131	1.67763	0							0.171783	-0.126009
0.132499	-0.088342	0.305119	17.4133	1.68593	0							0.172612	-0.126009
0.133329	-0.085137	0.306779	17.4135	1.69423	0							0.173442	-0.126009
0.134159	-0.081289	0.308439	17.4138	1.70253	0							0.174272	-0.126009
0.134989	-0.077298	0.310099	17.4143	1.71083	0							0.175102	-0.126009
0.135819	-0.072637	0.311758	17.4146	1.71913	0							0.175932	-0.126009
0.136648	-0.067496	0.313418	17.415	1.72742	0							0.176762	-0.126009
0.137478	-0.061985	0.315078	17.4155	1.73572	0							0.177592	-0.126009
0.138308	-0.055722	0.316738	17.4161	1.74402	0							0.178422	-0.126009
0.139138	-0.048751	0.318398	17.4168	1.75232	0							0.179251	-0.126009
0.139968	-0.041009	0.320057	17.4173	1.76062	0							0.180081	-0.126009
0.140798	-0.034412	0.321717	17.4181	1.76892	0							0.180911	-0.126009
0.141628	-0.027059	0.323377	17.4188	1.77721	0							0.181741	-0.126009
0.142457	-0.020443	0.325037	17.4196	1.78551	0							0.182571	-0.126009
0.143287	-0.01348	0.326696	17.4203	1.79381	0							0.183401	-0.126009
0.144117	-0.00604	0.328356	17.4212	1.80211	0							0.184231	-0.126009
0.144947	0.001472	0.330016	17.422	1.81041	0							0.18506	-0.126009
0.145777	0.008561	0.331676	17.4229	1.81871	0							0.18589	-0.126009
0.146607	0.015337	0.333335	17.424	1.827	0							0.18672	-0.126009
0.147437	0.02185	0.334995	17.425	1.8353	0							0.18755	-0.126009
0.148267	0.02934	0.336655	17.426	1.8436	0							0.18838	-0.126009
0.149096	0.035756	0.338315	17.4271	1.8519	0							0.18921	-0.126009
0.149926	0.04128	0.339975	17.4281	1.8602	0							0.19004	-0.126009
0.150756	0.046486	0.341634	17.4292	1.8685	0							0.19087	-0.126009
0.151586	0.051883	0.343294	17.4302	1.87679	0							0.191699	-0.126009
0.152416	0.056115	0.344954	17.4314	1.88509	0							0.192529	-0.126009
0.153246	0.060194	0.346614	17.4326	1.89339	0							0.193359	-0.126009
0.154076	0.063873	0.348273	17.4338	1.90169	0							0.194189	-0.126009
0.154905	0.067783	0.349933	17.4348	1.90999	0							0.195019	-0.126009
0.155735	0.071397	0.351593	17.436	1.91829	0							0.195849	-0.126009
0.156565	0.074572	0.353253	17.4371	1.92658	0							0.196679	-0.126009
0.157395	0.077173	0.354913	17.4383	1.93488	0							0.197508	-0.126009
0.158225	0.080639	0.356572	17.4396	1.94318	0							0.198338	-0.126009
0.159055	0.083659	0.358232	17.4409	1.95148	0							0.199168	-0.126009
0.159885	0.086696	0.359892	17.442	1.95978	0							0.199998	-0.126009
0.160715	0.089244	0.361552	17.4432	1.96808	0							0.200828	-0.126009
0.161544	0.090887	0.363211	17.4446	1.97637	0							0.201658	-0.126009
0.162374	0.092652	0.364871	17.4459	1.98467	0							0.202488	-0.126009
0.163204	0.094077	0.366531	17.4471	1.99297	0							0.203318	-0.126009
0.164034	0.094982	0.368191	17.4483	2.00127	0							0.204147	-0.126009
0.164864	0.095913	0.36985	17.4496	2.00957	0							0.204977	-0.126009
0.165694	0.097299	0.37151	17.4509	2.01786	0							0.205807	-0.126009
0.166524	0.098583	0.37317	17.4523	2.02616	0							0.206637	-0.126009
0.167353	0.099217	0.37483	17.4536	2.03446	0							0.207467	-0.126009
0.168183	0.100327	0.37649	17.4548	2.04276	0							0.208297	-0.126009
0.169013	0.101507	0.378149	17.4561	2.05106	0							0.209127	-0.126009
0.169843	0.102537	0.379809	17.4573	2.05936	0							0.209956	-0.126009
0.170673	0.103565	0.381469	17.4585	2.06765	0							0.210786	-0.126009
0.171503	0.103893	0.383129	17.4597	2.07595	0							0.211616	-0.126009
0.172333	0.104641	0.384788	17.461	2.08425	0							0.212446	-0.126009
0.173163	0.105336	0.386448	17.4622	2.09255	0							0.213276	-0.126009
0.173992	0.105214	0.388108	17.4633	2.10085	0							0.214106	-0.126009
0.174822	0.104388	0.389768	17.4645	2.10915	0							0.214936	-0.126009
0.175652	0.103195	0.391428	17.4656	2.11744	0							0.215766	-0.126009
0.176482	0.101715	0.393087	17.4667	2.12574	0							0.216595	-0.126009
0.177312	0.102666	0.394747	17.4681	2.13404	0							0.217425	-0.126009
0.178142	0.105447	0.396407	17.4693	2.14234	0							0.218255	-0.126009
0.178972	0.103922	0.398067	17.4704	2.15064	0							0.219085	-0.126009
0.179801	0.100457	0.399726	17.4715	2.15894	0							0.219915	-0.126009
0.180631	0.096637	0.401386	17.4725	2.16723	0							0.220745	-0.126009
0.181461	0.09209	0.403046	17.4734	2.17553	0							0.221575	-0.126009
0.182291	0.087331	0.404706	17.4744	2.18383	0							0.222405	-0.126009
0.183121	0.082216	0.406366	17.4755	2.19213	0							0.223234	-0.126009
0.183951	0.077354	0.408025	17.4765	2.20043	0							0.224064	-0.126009
0.184781	0.073235	0.409685	17.4775	2.20872	0							0.224894	-0.126009
0.185611	0.068984	0.411345	17.4786	2.21702	0							0.225724	-0.126009
0.18644	0.064371	0.413005	17.4795	2.22532	0							0.226554	-0.126009
0.18727	0.060004	0.414664	17.4804	2.23362	0							0.227384	-0.126009
0.1881	0.056111	0.416324	17.4812	2.24192	0							0.228214	-0.126009
0.18893	0.052716	0.417984	17.482	2.25022	0							0.229043	-0.126009
0.18976	0.048863	0.419644	17.4828	2.25852	0							0.229873	-0.126009
0.19059	0.045124	0.421303	17.4837	2.26681	0							0.230703	-0.126009
0.19142	0.041809	0.422963	17.4846	2.27511	0							0.231533	-0.126009
0.19225	0.038814	0.424623	17.4854	2.28341	0							0.232363	-0.126009
0.193079	0.035944	0.426283	17.4861	2.29171	0							0.233193	-0.126009
0.193909	0.033518	0.427943	17.4868	2.30001	0							0.234023	-0.126009
0.194739	0.031743	0.429602	17.4874	2.3083	0							0.234853	-0.126009
0.195569	0.029895	0.431262	17.488	2.3166	0							0.235682	-0.126009
0.196399	0.028258	0.432922	17.4886	2.3249	0							0.236512	-0.126009
0.197229	0.02641	0.434582	17.4893	2.3332	0							0.237342	-0.126009
0.198059	0.024534	0.436241	17.49	2.3415	0							0.238172	-0.126009
0.198888	0.023258	0.437901	17.4906	2.3498	0							0.239002	-0.126009
0.199718	0.022257	0.439561	17.4911	2.35809	0							0.239832	-0.126009
0.200548	0.021277	0.441221	17.4916	2.36639	0							0.240662	-0.126009
0.201378	0.020866	0.442881	17.492	2.37469	0							0.241491	-0.126009
0.202208	0.021155	0.44454	17.4924	2.38299	0							0.242321	-0.126009
0.203038	0.02174	0.4462	17.4928	2.39129	0							0.243151	-0.126009
0.203868	0.021993	0.44786	17.4933	2.39959	0							0.243981	-0.126009
0.204698	0.022453	0.44952	17.4937	2.40788	0							0.244811	-0.126009
0.205527	0.024274	0.451179	17.494	2.41618	0							0.245641	-0.126009
0.206357	0.026377	0.452839	17.4943	2.42448	0							0.246471	-0.126009
0.207187	0.027545	0.454499	17.4945	2.43278	0							0.247301	-0.126009
0.208017	0.028488	0.456159	17.4948	2.44108	0							0.24813	-0.126009
0.208847	0.030242	0.457818	17.495	2.44938	0							0.24896	-0.126009
0.209677	0.032513	0.459478	17.4952	2.45767	0							0.24979	-0.126009
0.210507	0.034188	0.461138	17.4954	2.46597	0							0.25062	-0.126009
0.211336	0.036046	0.462798	17.4956	2.47427	0							0.25145	-0.126009
0.212166	0.03903	0.464458	17.4957	2.48257	0							0.25228	-0.126009
0.212996	0.042057	0.466117	17.4958	2.49087	0							0.25311	-0.126009
0.213826	0.044479	0.467777	17.4958	2.49917	0							0.253939	-0.126009
0.214656	0.046485	0.469437	17.4959	2.50746	0							0.254769	-0.126009
0.215486	0.049329	0.471097	17.496	2.51576	0							0.255599	-0.126009
0.216316	0.053667	0.472756	17.496	2.52406	0							0.256429	-0.126009
0.217146	0.058259	0.474416	17.4959	2.53236	0							0.257259	-0.126009
0.217975	0.062682	0.476076	17.4959	2.54066	0							0.258089	-0.126009
0.218805	0.065371	0.477736	17.4959	2.54895	0							0.258919	-0.126009
0.219635	0.066139	0.479396	17.4959	2.55725	0							0.259749	-0.126009
0.220465	0.070451	0.481055	17.4959	2.56555	0							0.260578	-0.126009
0.221295	0.077957	0.482715	17.4958	2.57385	0							0.261408	-0.126009
0.222125	0.086309	0.484375	17.4957	2.58215	0							0.262238	-0.126009
0.222955	0.096104	0.486035	17.4957	2.59045	0							0.263068	-0.126009
0.223784	0.106956	0.487694	17.4956	2.59875	0							0.263898	-0.126009
0.224614	0.118646	0.489354	17.4954	2.60704	0							0.264728	-0.126009
0.225444	0.131823	0.491014	17.4952	2.61534	0							0.265558	-0.126009
0.226274	0.146005	0.492674	17.495	2.62364	0							0.266387	-0.126009
0.227104	0.161174	0.494333	17.4948	2.63194	0							0.267217	-0.126009
0.227934	0.177952	0.495993	17.4946	2.64024	0							0.268047	-0.126009
0.228764	0.196839	0.497653	17.4943	2.64853	0							0.268877	-0.126009
0.229594	0.217795	0.499313	17.494	2.65683	0							0.269707	-0.126009
0.230423	0.239813	0.500973	17.4936	2.66513	0							0.270537	-0.126009
0.231253	0.263678	0.502632	17.4933	2.67343	0							0.271367	-0.126009
0.232083	0.289811	0.504292	17.4929	2.68173	0							0.272197	-0.126009
0.232913	0.317409	0.505952	17.4925	2.69003	0							0.273026	-0.126009
0.233743	0.347432	0.507612	17.4921	2.69833	0							0.273856	-0.126009
0.234573	0.379815	0.509271	17.4916	2.70662	0							0.274686	-0.126009
0.235403	0.413281	0.510931	17.4912	2.71492	0							0.275516	-0.126009
0.236232	0.447719	0.512591	17.4907	2.72322	0							0.276346	-0.126009
0.237062	0.485	0.514251	17.4902	2.73152	0							0.277176	-0.126009
0.237892	0.524631	0.515911	17.4897	2.73982	0							0.278006	-0.126009
0.238722	0.566214	0.51757	17.4891	2.74811	0							0.278836	-0.126009
0.239552	0.609449	0.51923	17.4885	2.75641	0							0.279665	-0.126009
0.240382	0.653931	0.52089	17.4879	2.76471	0							0.280495	-0.126009
0.241212	0.699494	0.52255	17.4873	2.77301	0							0.281325	-0.126009
0.242042	0.74368	0.524209	17.4867	2.78131	0							0.282155	-0.126009
0.242871	0.78703	0.525869	17.486	2.78961	0							0.282985	-0.126009
0.243701	0.832972	0.527529	17.4854	2.7979	0							0.283815	-0.126009
0.244531	0.88378	0.529189	17.4848	2.8062	0							0.284645	-0.126009
0.245361	0.937333	0.530849	17.4842	2.8145	0							0.285474	-0.126009
0.246191	0.99333	0.532508	17.4835	2.8228	0							0.286304	-0.126009
0.247021	1.05068	0.534168	17.4829	2.8311	0							0.287134	-0.126009
0.247851	1.10924	0.535828	17.4823	2.8394	0							0.287964	-0.126009
0.248681	1.16969	0.537488	17.4817	2.84769	0							0.288794	-0.126009
0.24951	1.23251	0.539147	17.481	2.85599	0							0.289624	-0.126009
0.25034	1.29698	0.540807	17.4803	2.86429	0							0.290454	-0.126009
0.25117	1.36296	0.542467	17.4796	2.87259	0							0.291284	-0.126009
0.252	1.43094	0.544127	17.4788	2.88089	0							0.292113	-0.126009
0.25283	1.50056	0.545786	17.4781	2.88918	0							0.292943	-0.126009
0.25366	1.57131	0.547446	17.4774	2.89748	0							0.293773	-0.126009
0.25449	1.6428	0.549106	17.4767	2.90578	0							0.294603	-0.126009
0.255319	1.71794	0.550766	17.4759	2.91408	0							0.295433	-0.126009
0.256149	1.79475	0.552426	17.4752	2.92238	0							0.296263	-0.126009
0.256979	1.87291	0.554085	17.4744	2.93068	0							0.297093	-0.126009
0.257809	1.95254	0.555745	17.4735	2.93898	0							0.297922	-0.126009
0.258639	2.03306	0.557405	17.4725	2.94727	0							0.298752	-0.126009
0.259469	2.1164	0.559065	17.4716	2.95557	0							0.299582	-0.126009
0.260299	2.20134	0.560724	17.4707	2.96387	0							0.300412	-0.126009
0.261129	2.28595	0.562384	17.4699	2.97217	0							0.301242	-0.126009
0.261958	2.37151	0.564044	17.4691	2.98047	0							0.302072	-0.126009
0.262788	2.45857	0.565704	17.4682	2.98876	0							0.302902	-0.126009
0.263618	2.54647	0.567364	17.4674	2.99706	0							0.303732	-0.126009
0.264448	2.63582	0.569023	17.4664	3.00536	0							0.304561	-0.126009
0.265278	2.72526	0.570683	17.4654	3.01366	0							0.305391	-0.126009
0.266108	2.81536	0.572343	17.4644	3.02196	0							0.306221	-0.126009
0.266938	2.90588	0.574003	17.4634	3.03026	0							0.307051	-0.126009
0.267767	2.99532	0.575662	17.4624	3.03856	0							0.307881	-0.126009
0.268597	3.08454	0.577322	17.4613	3.04685	0							0.308711	-0.126009
0.269427	3.17478	0.578982	17.4603	3.05515	0							0.309541	-0.126009
0.270257	3.26403	0.580642	17.4593	3.06345	0							0.31037	-0.126009
0.271087	3.35126	0.582301	17.4582	3.07175	0							0.3112	-0.126009
0.271917	3.43866	0.583961	17.4571	3.08005	0							0.31203	-0.126009
0.272747	3.5257	0.585621	17.456	3.08834	0							0.31286	-0.126009
0.273577	3.61195	0.587281	17.4551	3.09664	0							0.31369	-0.126009
0.274406	3.69801	0.588941	17.4541	3.10494	0							0.31452	-0.126009
0.275236	3.78271	0.5906	17.4529	3.11324	0							0.31535	-0.126009
0.276066	3.86529	0.59226	17.4518	3.12154	0							0.31618	-0.126009
0.276896	3.94776	0.59392	17.4507	3.12984	0							0.317009	-0.126009
0.277726	4.03126	0.59558	17.4497	3.13813	0							0.317839	-0.126009
0.278556	4.11287	0.597239	17.4486	3.14643	0							0.318669	-0.126009
0.279386	4.19192	0.598899	17.4476	3.15473	0							0.319499	-0.126009
0.280215	4.27095	0.600559	17.4466	3.16303	0							0.320329	-0.126009
0.281045	4.34932	0.602219	17.4455	3.17133	0							0.321159	-0.126009
0.281875	4.42736	0.603878	17.4444	3.17963	0							0.321989	-0.126009
0.282705	4.503	0.605538	17.4432	3.18792	0							0.322818	-0.126009
0.283535	4.57729	0.607198	17.442	3.19622	0							0.323648	-0.126009
0.284365	4.65137	0.608858	17.441	3.20452	0							0.324478	-0.126009
0.285195	4.72348	0.610518	17.4399	3.21282	0							0.325308	-0.126009
0.286025	4.79302	0.612177	17.4388	3.22112	0							0.326138	-0.126009
0.286854	4.8616	0.613837	17.4377	3.22942	0							0.326968	-0.126009
0.287684	4.92716	0.615497	17.4367	3.23771	0							0.327798	-0.126009
0.288514	4.99172	0.617157	17.4356	3.24601	0							0.328628	-0.126009
0.289344	5.05445	0.618816	17.4345	3.25431	0							0.329457	-0.126009
0.290174	5.11593	0.620476	17.4334	3.26261	0							0.330287	-0.126009
0.291004	5.17506	0.622136	17.4322	3.27091	0							0.331117	-0.126009
0.291834	5.23165	0.623796	17.4311	3.27921	0							0.331947	-0.126009
0.292663	5.28601	0.625456	17.43	3.2875	0							0.332777	-0.126009
0.293493	5.3376	0.627115	17.4289	3.2958	0							0.333607	-0.126009
0.294323	5.38713	0.628775	17.4278	3.3041	0							0.334437	-0.126009
0.295153	5.43139	0.630435	17.4268	3.3124	0							0.335267	-0.126009
0.295983	5.47092	0.632095	17.4258	3.3207	0							0.336096	-0.126009
0.296813	5.50815	0.633754	17.4248	3.32899	0							0.336926	-0.126009
0.297643	5.54419	0.635414	17.4238	3.33729	0							0.337756	-0.126009
0.298473	5.58004	0.637074	17.4229	3.34559	0							0.338586	-0.126009
0.299302	5.61185	0.638734	17.4219	3.35389	0							0.339416	-0.126009
0.300132	5.64042	0.640393	17.4208	3.36219	0							0.340246	-0.126009
0.300962	5.66508	0.642053	17.4197	3.37049	0							0.341076	-0.126009
0.301792	5.68698	0.643713	17.4186	3.37879	0							0.341905	-0.126009
0.302622	5.70499	0.645373	17.4175	3.38708	0							0.342735	-0.126009
0.303452	5.7205	0.647033	17.4164	3.39538	0							0.343565	-0.126009
0.304282	5.7334	0.648692	17.4154	3.40368	0							0.344395	-0.126009
0.305111	5.74308	0.650352	17.4145	3.41198	0							0.345225	-0.126009
0.305941	5.74921	0.652012	17.4134	3.42028	0							0.346055	-0.126009
0.306771	5.75349	0.653672	17.4123	3.42857	0							0.346885	-0.126009
0.307601	5.75659	0.655331	17.4113	3.43687	0							0.347715	-0.126009
0.308431	5.75635	0.656991	17.4104	3.44517	0							0.348544	-0.126009
0.309261	5.75351	0.658651	17.4094	3.45347	0							0.349374	-0.126009
0.310091	5.75084	0.660311	17.4084	3.46177	0							0.350204	-0.126009
0.310921	5.7443	0.661971	17.4074	3.47007	0							0.351034	-0.126009
0.31175	5.73727	0.66363	17.4064	3.47837	0							0.351864	-0.126009
0.31258	5.72913	0.66529	17.4054	3.48666	0							0.352694	-0.126009
0.31341	5.71931	0.66695	17.4044	3.49496	0							0.353524	-0.126009
0.31424	5.70787	0.66861	17.4035	3.50326	0							0.354353	-0.126009
0.31507	5.69587	0.670269	17.4026	3.51156	0							0.355183	-0.126009
0.3159	5.68032	0.671929	17.4015	3.51986	0							0.356013	-0.126009
0.31673	5.66376	0.673589	17.4006	3.52815	0							0.356843	-0.126009
0.31756	5.64696	0.675249	17.3997	3.53645	0							0.357673	-0.126009
0.318389	5.62839	0.676908	17.3987	3.54475	0							0.358503	-0.126009
0.319219	5.60799	0.678568	17.3978	3.55305	0							0.359333	-0.126009
0.320049	5.58583	0.680228	17.3968	3.56135	0							0.360163	-0.126009
0.320879	5.56226	0.681888	17.3959	3.56965	0							0.360992	-0.126009
0.321709	5.53646	0.683548	17.3949	3.57794	0							0.361822	-0.126009
0.322539	5.50858	0.685207	17.3941	3.58624	0							0.362652	-0.126009
0.323369	5.47903	0.686867	17.3931	3.59454	0							0.363482	-0.126009
0.324198	5.44979	0.688527	17.3922	3.60284	0							0.364312	-0.126009
0.325028	5.41982	0.690187	17.3914	3.61114	0							0.365142	-0.126009
0.325858	5.38733	0.691846	17.3905	3.61944	0							0.365972	-0.126009
0.326688	5.35353	0.693506	17.3895	3.62773	0							0.366801	-0.126009
0.327518	5.32014	0.695166	17.3887	3.63603	0							0.367631	-0.126009
0.328348	5.28517	0.696826	17.3879	3.64433	0							0.368461	-0.126009
0.329178	5.25199	0.698486	17.3872	3.65263	0							0.369291	-0.126009
0.330008	5.21635	0.700145	17.3864	3.66093	0							0.370121	-0.126009
0.330837	5.17927	0.701805	17.3856	3.66922	0							0.370951	-0.126009
0.331667	5.14115	0.703465	17.3847	3.67752	0							0.371781	-0.126009
0.332497	5.10271	0.705125	17.3839	3.68582	0							0.372611	-0.126009
0.333327	5.06347	0.706784	17.3829	3.69412	0							0.37344	-0.126009
0.334157	5.0243	0.708444	17.3821	3.70242	0							0.37427	-0.126009
0.334987	4.98586	0.710104	17.3813	3.71072	0							0.3751	-0.126009
0.335817	4.94632	0.711764	17.3805	3.71902	0							0.37593	-0.126009
0.336646	4.90571	0.713424	17.3797	3.72731	0							0.37676	-0.126009
0.337476	4.86599	0.715083	17.3788	3.73561	0							0.37759	-0.126009
0.338306	4.82651	0.716743	17.3779	3.74391	0							0.37842	-0.126009
0.339136	4.79067	0.718403	17.3771	3.75221	0							0.379249	-0.126009
0.339966	4.75404	0.720063	17.3763	3.76051	0							0.380079	-0.126009
0.340796	4.71786	0.721722	17.3756	3.7688	0							0.380909	-0.126009
0.341626	4.6822	0.723382	17.3749	3.7771	0							0.381739	-0.126009
0.342456	4.64804	0.725042	17.3741	3.7854	0							0.382569	-0.126009
0.343285	4.61311	0.726702	17.3733	3.7937	0							0.383399	-0.126009
0.344115	4.58087	0.728361	17.3726	3.802	0							0.384229	-0.126009
0.344945	4.54851	0.730021	17.3717	3.8103	0							0.385059	-0.126009
0.345775	4.51603	0.731681	17.3709	3.8186	0							0.385888	-0.126009
0.346605	4.48458	0.733341	17.3701	3.82689	0							0.386718	-0.126009
0.347435	4.45426	0.735001	17.3694	3.83519	0							0.387548	-0.126009
0.348265	4.42437	0.73666	17.3688	3.84349	0							0.388378	-0.126009
0.349094	4.39562	0.73832	17.3682	3.85179	0							0.389208	-0.126009
0.349924	4.36796	0.73998	17.3676	3.86009	0							0.390038	-0.126009
0.350754	4.3389	0.74164	17.3668	3.86838	0							0.390868	-0.126009
0.351584	4.30883	0.743299	17.366	3.87668	0							0.391697	-0.126009
0.352414	4.27904	0.744959	17.3653	3.88498	0							0.392527	-0.126009
0.353244	4.24862	0.746619	17.3646	3.89328	0							0.393357	-0.126009
0.354074	4.21812	0.748279	17.3638	3.90158	0							0.394187	-0.126009
0.354904	4.18784	0.749939	17.3632	3.90988	0							0.395017	-0.126009
0.355733	4.15694	0.751598	17.3626	3.91818	0							0.395847	-0.126009
0.356563	4.12593	0.753258	17.3619	3.92647	0							0.396677	-0.126009
0.357393	4.09506	0.754918	17.3612	3.93477	0							0.397507	-0.126009
0.358223	4.06367	0.756578	17.3605	3.94307	0							0.398336	-0.126009
0.359053	4.03209	0.758237	17.3598	3.95137	0							0.399166	-0.126009
0.359883	4.00121	0.759897	17.359	3.95967	0							0.399996	-0.126009
0.360713	3.97107	0.761557	17.3583	3.96796	0							0.400826	-0.126009
0.361542	3.94029	0.763217	17.3577	3.97626	0							0.401656	-0.126009
0.362372	3.90981	0.764876	17.357	3.98456	0							0.402486	-0.126009
0.363202	3.88087	0.766536	17.3564	3.99286	0							0.403316	-0.126009
0.364032	3.85076	0.768196	17.3557	4.00116	0							0.404146	-0.126009
0.364862	3.82128	0.769856	17.355	4.00946	0							0.404975	-0.126009
0.365692	3.79197	0.771516	17.3542	4.01775	0							0.405805	-0.126009
0.366522	3.76239	0.773175	17.3535	4.02605	0							0.406635	-0.126009
0.367352	3.73308	0.774835	17.3529	4.03435	0							0.407465	-0.126009
0.368181	3.70437	0.776495	17.3524	4.04265	0							0.408295	-0.126009
0.369011	3.67579	0.778155	17.3518	4.05095	0							0.409125	-0.126009
0.369841	3.64785	0.779814	17.3513	4.05925	0							0.409955	-0.126009
0.370671	3.61901	0.781474	17.3509	4.06754	0							0.410784	-0.126009
0.371501	3.5902	0.783134	17.3502	4.07584	0							0.411614	-0.126009
0.372331	3.56187	0.784794	17.3495	4.08414	0							0.412444	-0.126009
0.373161	3.53453	0.786454	17.3489	4.09244	0							0.413274	-0.126009
0.373991	3.50705	0.788113	17.3484	4.10074	0							0.414104	-0.126009
0.37482	3.48033	0.789773	17.3478	4.10904	0							0.414934	-0.126009
0.37565	3.45387	0.791433	17.3474	4.11733	0							0.415764	-0.126009
0.37648	3.42764	0.793093	17.347	4.12563	0							0.416594	-0.126009
0.37731	3.40172	0.794752	17.3466	4.13393	0							0.417423	-0.126009
0.37814	3.37744	0.796412	17.346	4.14223	0							0.418253	-0.126009
0.37897	3.35341	0.798072	17.3456	4.15053	0							0.419083	-0.126009
0.3798	3.32941	0.799732	17.345	4.15883	0							0.419913	-0.126009
0.380629	3.30376	0.801391	17.3445	4.16712	0							0.420743	-0.126009
0.381459	3.27775	0.803051	17.3439	4.17542	0							0.421573	-0.126009
0.382289	3.25267	0.804711	17.3434	4.18372	0							0.422403	-0.126009
0.383119	3.228	0.806371	17.3428	4.19202	0							0.423232	-0.126009
0.383949	3.20349	0.808031	17.3424	4.20032	0							0.424062	-0.126009
0.384779	3.17994	0.80969	17.3419	4.20861	0							0.424892	-0.126009
0.385609	3.15623	0.81135	17.3413	4.21691	0							0.425722	-0.126009
0.386439	3.13308	0.81301	17.3409	4.22521	0							0.426552	-0.126009
0.387268	3.11018	0.81467	17.3404	4.23351	0							0.427382	-0.126009
0.388098	3.0872	0.816329	17.3399	4.24181	0							0.428212	-0.126009
0.388928	3.06478	0.817989	17.3392	4.25011	0							0.429042	-0.126009
0.389758	3.04229	0.819649	17.3388	4.2584	0							0.429871	-0.126009
0.390588	3.01997	0.821309	17.3383	4.2667	0							0.430701	-0.126009
0.391418	2.99789	0.822969	17.3378	4.275	0							0.431531	-0.126009
0.392248	2.97684	0.824628	17.3374	4.2833	0							0.432361	-0.126009
0.393077	2.95616	0.826288	17.3369	4.2916	0							0.433191	-0.126009
0.393907	2.93437	0.827948	17.3365	4.2999	0							0.434021	-0.126009
0.394737	2.91231	0.829608	17.3361	4.30819	0							0.434851	-0.126009
0.395567	2.89062	0.831267	17.3358	4.31649	0							0.43568	-0.126009
0.396397	2.86906	0.832927	17.3354	4.32479	0							0.43651	-0.126009
0.397227	2.84812	0.834587	17.335	4.33309	0							0.43734	-0.126009
0.398057	2.82707	0.836247	17.3346	4.34139	0							0.43817	-0.126009
0.398887	2.80713	0.837906	17.3343	4.34969	0							0.439	-0.126009
0.399716	2.78801	0.839566	17.3339	4.35798	0							0.43983	-0.126009
0.400546	2.76931	0.841226	17.3335	4.36628	0							0.44066	-0.126009
0.401376	2.74957	0.842886	17.3332	4.37458	0							0.44149	-0.126009
0.402206	2.73093	0.844546	17.3328	4.38288	0							0.442319	-0.126009
0.403036	2.71359	0.846205	17.3324	4.39118	0							0.443149	-0.126009
0.403866	2.69597	0.847865	17.3321	4.39948	0							0.443979	-0.126009
0.404696	2.67771	0.849525	17.3318	4.40777	0							0.444809	-0.126009
0.405525	2.65991	0.851185	17.3315	4.41607	0							0.445639	-0.126009
0.406355	2.64168	0.852844	17.331	4.42437	0							0.446469	-0.126009
0.407185	2.62312	0.854504	17.3306	4.43267	0							0.447299	-0.126009
0.408015	2.60517	0.856164	17.3302	4.44097	0							0.448128	-0.126009
0.408845	2.58771	0.857824	17.3299	4.44926	0							0.448958	-0.126009
0.409675	2.57065	0.859484	17.3295	4.45756	0							0.449788	-0.126009
0.410505	2.55357	0.861143	17.3292	4.46586	0							0.450618	-0.126009
0.411335	2.53633	0.862803	17.3288	4.47416	0							0.451448	-0.126009
0.412164	2.51968	0.864463	17.3285	4.48246	0							0.452278	-0.126009
0.412994	2.50368	0.866123	17.3282	4.49076	0							0.453108	-0.126009
0.413824	2.48786	0.867782	17.3279	4.49906	0							0.453938	-0.126009
0.414654	2.47179	0.869442	17.3275	4.50735	0							0.454767	-0.126009
0.415484	2.45543	0.871102	17.3271	4.51565	0							0.455597	-0.126009
0.416314	2.43929	0.872762	17.3267	4.52395	0							0.456427	-0.126009
0.417144	2.42325	0.874421	17.3263	4.53225	0							0.457257	-0.126009
0.417973	2.40783	0.876081	17.3258	4.54055	0							0.458087	-0.126009
0.418803	2.39281	0.877741	17.3254	4.54885	0							0.458917	-0.126009
0.419633	2.37778	0.879401	17.325	4.55714	0							0.459747	-0.126009
0.420463	2.36282	0.881061	17.3246	4.56544	0							0.460577	-0.126009
0.421293	2.34778	0.88272	17.3243	4.57374	0							0.461406	-0.126009
0.422123	2.3329	0.88438	17.3239	4.58204	0							0.462236	-0.126009
0.422953	2.3187	0.88604	17.3235	4.59034	0							0.463066	-0.126009
0.423783	2.30504	0.8877	17.3231	4.59863	0							0.463896	-0.126009
0.424612	2.29123	0.889359	17.3228	4.60693	0							0.464726	-0.126009
0.425442	2.27725	0.891019	17.3225	4.61523	0							0.465556	-0.126009
0.426272	2.26342	0.892679	17.3222	4.62353	0							0.466386	-0.126009
0.427102	2.2497	0.894339	17.3218	4.63183	0							0.467215	-0.126009
0.427932	2.23604	0.895999	17.3214	4.64013	0							0.468045	-0.126009
0.428762	2.22291	0.897658	17.321	4.64842	0							0.468875	-0.126009
0.429592	2.21027	0.899318	17.3207	4.65672	0							0.469705	-0.126009
0.430422	2.19755	0.900978	17.3206	4.66502	0							0.470535	-0.126009
0.431251	2.18482	0.902638	17.3204	4.67332	0							0.471365	-0.126009
0.432081	2.17254	0.904297	17.3201	4.68162	0							0.472195	-0.126009
0.432911	2.16063	0.905957	17.3198	4.68992	0							0.473025	-0.126009
0.433741	2.14804	0.907617	17.3195	4.69822	0							0.473854	-0.126009
0.434571	2.13531	0.909277	17.3193	4.70651	0							0.474684	-0.126009
0.435401	2.12322	0.910937	17.3191	4.71481	0							0.475514	-0.126009
0.436231	2.11162	0.912596	17.3189	4.72311	0							0.476344	-0.126009
0.43706	2.09992	0.914256	17.3187	4.73141	0							0.477174	-0.126009
0.43789	2.08828	0.915916	17.3184	4.73971	0							0.478004	-0.126009
0.43872	2.07732	0.917576	17.3183	4.748	0							0.478834	-0.126009
0.43955	2.06612	0.919235	17.318	4.7563	0							0.479663	-0.126009
0.44038	2.05424	0.920895	17.3177	4.7646	0							0.480493	-0.126009
0.44121	2.04246	0.922555	17.3174	4.7729	0							0.481323	-0.126009
0.44204	2.03086	0.924215	17.3173	4.7812	0							0.482153	-0.126009
0.44287	2.01964	0.925874	17.3171	4.78949	0							0.482983	-0.126009
0.443699	2.00888	0.927534	17.3169	4.79779	0							0.483813	-0.126009
0.444529	1.99824	0.929194	17.3166	4.80609	0							0.484643	-0.126009
0.445359	1.98782	0.930854	17.3163	4.81439	0							0.485473	-0.126009
0.446189	1.97701	0.932514	17.316	4.82269	0							0.486302	-0.126009
0.447019	1.96596	0.934173	17.3158	4.83099	0							0.487132	-0.126009
0.447849	1.95586	0.935833	17.3155	4.83929	0							0.487962	-0.126009
0.448679	1.94623	0.937493	17.3153	4.84758	0							0.488792	-0.126009
0.449508	1.93649	0.939153	17.3151	4.85588	0							0.489622	-0.126009
0.450338	1.92648	0.940812	17.3148	4.86418	0							0.490452	-0.126009
0.451168	1.91647	0.942472	17.3146	4.87248	0							0.491282	-0.126009
0.451998	1.90681	0.944132	17.3146	4.88078	0							0.492111	-0.126009
0.452828	1.89714	0.945792	17.3143	4.88908	0							0.492941	-0.126009
0.453658	1.88703	0.947452	17.3141	4.89737	0							0.493771	-0.126009
0.454488	1.87695	0.949111	17.3139	4.90567	0							0.494601	-0.126009
0.455318	1.86765	0.950771	17.3137	4.91397	0							0.495431	-0.126009
0.456147	1.85904	0.952431	17.3135	4.92227	0							0.496261	-0.126009
0.456977	1.85077	0.954091	17.3133	4.93057	0							0.497091	-0.126009
0.457807	1.84219	0.95575	17.3132	4.93886	0							0.497921	-0.126009
0.458637	1.83377	0.95741	17.313	4.94716	0							0.49875	-0.126009
0.459467	1.82496	0.95907	17.3129	4.95546	0							0.49958	-0.126009
0.460297	1.8152	0.96073	17.3127	4.96376	0							0.50041	-0.126009
0.461127	1.80557	0.962389	17.3125	4.97206	0							0.50124	-0.126009
0.461956	1.79688	0.964049	17.3122	4.98036	0							0.50207	-0.126009
0.462786	1.7889	0.965709	17.312	4.98865	0							0.5029	-0.126009
0.463616	1.78037	0.967369	17.3119	4.99695	0							0.50373	-0.126009
0.464446	1.77163	0.969029	17.3117	5.00525	0							0.50456	-0.126009
0.465276	1.76295	0.970688	17.3115	5.01355	0							0.505389	-0.126009
0.466106	1.75486	0.972348	17.3113	5.02185	0							0.506219	-0.126009
0.466936	1.74688	0.974008	17.3112	5.03015	0							0.507049	-0.126009
0.467766	1.73855	0.975668	17.3109	5.03845	0							0.507879	-0.126009
0.468595	1.73047	0.977327	17.3106	5.04674	0							0.508709	-0.126009
0.469425	1.72264	0.978987	17.3104	5.05504	0							0.509539	-0.126009
0.470255	1.71414	0.980647	17.3102	5.06334	0							0.510369	-0.126009
0.471085	1.70531	0.982307	17.31	5.07164	0							0.511198	-0.126009
0.471915	1.69677	0.983967	17.3098	5.07994	0							0.512028	-0.126009
0.472745	1.68738	0.985626	17.3095	5.08823	0							0.512858	-0.126009
0.473575	1.67841	0.987286	17.3093	5.09653	0							0.513688	-0.126009
0.474404	1.66954	0.988946	17.3089	5.10483	0							0.514518	-0.126009
0.475234	1.66103	0.990606	17.3088	5.11313	0							0.515348	-0.126009
0.476064	1.65264	0.992265	17.309	5.12143	0							0.516178	-0.126009
0.476894	1.64397	0.993925	17.3098	5.12973	0							0.517008	-0.126009
0.477724	1.6365	0.995585	17.3108	5.13802	0							0.517837	-0.126009
0.478554	1.6284	0.997245	17.3119	5.14632	0							0.518667	-0.126009
0.479384	1.62082	0.998905	17.3131	5.15462	0							0.519497	-0.126009
0.480214	1.61383	1.00056	17.3142	5.16292	0							0.520327	-0.126009
0.481043	1.60584	1.00222	17.3151	5.17122	0							0.521157	-0.126009
0.481873	1.5983	1.00388	17.316	5.17952	0							0.521987	-0.126009
0.482703	1.59125	1.00554	17.3167	5.18781	0							0.522817	-0.126009
0.483533	1.58379	1.0072	17.3172	5.19611	0							0.523646	-0.126009
0.484363	1.57546	1.00886	17.3174	5.20441	0							0.524476	-0.126009
0.485193	1.56796	1.01052	17.3176	5.21271	0							0.525306	-0.126009
0.486023	1.56026	1.01218	17.3177	5.22101	0							0.526136	-0.126009
0.486852	1.5518	1.01384	17.3177	5.22931	0							0.526966	-0.126009
0.487682	1.54386	1.0155	17.3176	5.2376	0							0.527796	-0.126009
0.488512	1.53629	1.01716	17.3175	5.2459	0							0.528626	-0.126009
0.489342	1.52913	1.01882	17.3173	5.2542	0							0.529456	-0.126009
0.490172	1.521	1.02048	17.3171	5.2625	0							0.530285	-0.126009
0.491002	1.51344	1.02214	17.3169	5.2708	0							0.531115	-0.126009
0.491832	1.50565	1.0238	17.3166	5.27909	0							0.531945	-0.126009
0.492662	1.4975	1.02546	17.3163	5.28739	0							0.532775	-0.126009
0.493491	1.48985	1.02712	17.316	5.29569	0							0.533605	-0.126009
0.494321	1.48156	1.02878	17.3156	5.30399	0							0.534435	-0.126009
0.495151	1.47382	1.03044	17.3152	5.31229	0							0.535265	-0.126009
0.495981	1.46697	1.0321	17.3149	5.32059	0							0.536094	-0.126009
0.496811	1.45989	1.03376	17.3145	5.32888	0							0.536924	-0.126009
0.497641	1.45324	1.03542	17.3141	5.33718	0							0.537754	-0.126009
0.498471	1.44676	1.03708	17.3137	5.34548	0							0.538584	-0.126009
0.499301	1.43945	1.03874	17.3132	5.35378	0							0.539414	-0.126009
0.50013	1.43176	1.0404	17.3128	5.36208	0							0.540244	-0.126009
0.50096	1.42405	1.04206	17.3123	5.37038	0							0.541074	-0.126009
0.50179	1.41658	1.04372	17.3119	5.37868	0							0.541904	-0.126009
0.50262	1.40989	1.04538	17.3115	5.38697	0							0.542733	-0.126009
0.50345	1.40261	1.04704	17.3111	5.39527	0							0.543563	-0.126009
0.50428	1.39526	1.0487	17.3106	5.40357	0							0.544393	-0.126009
0.50511	1.38858	1.05036	17.3102	5.41187	0							0.545223	-0.126009
0.505939	1.38203	1.05202	17.3099	5.42017	0							0.546053	-0.126009
0.506769	1.37467	1.05368	17.3095	5.42846	0							0.546883	-0.126009
0.507599	1.36675	1.05534	17.3091	5.43676	0							0.547713	-0.126009
0.508429	1.36012	1.057	17.3086	5.44506	0							0.548542	-0.126009
0.509259	1.35423	1.05866	17.3083	5.45336	0							0.549372	-0.126009
0.510089	1.34837	1.06032	17.308	5.46166	0							0.550202	-0.126009
0.510919	1.3411	1.06198	17.3075	5.46996	0							0.551032	-0.126009
0.511749	1.33438	1.06364	17.3071	5.47825	0							0.551862	-0.126009
0.512578	1.32794	1.0653	17.3068	5.48655	0							0.552692	-0.126009
0.513408	1.32115	1.06696	17.3065	5.49485	0							0.553522	-0.126009
0.514238	1.31517	1.06862	17.3061	5.50315	0							0.554352	-0.126009
0.515068	1.30926	1.07028	17.3059	5.51145	0							0.555181	-0.126009
0.515898	1.30401	1.07193	17.3057	5.51975	0							0.556011	-0.126009
0.516728	1.29817	1.07359	17.3054	5.52804	0							0.556841	-0.126009
0.517558	1.29208	1.07525	17.3051	5.53634	0							0.557671	-0.126009
0.518387	1.28559	1.07691	17.3049	5.54464	0							0.558501	-0.126009
0.519217	1.27897	1.07857	17.3046	5.55294	0							0.559331	-0.126009
0.520047	1.27326	1.08023	17.3042	5.56124	0							0.560161	-0.126009
0.520877	1.26794	1.08189	17.3038	5.56954	0							0.560991	-0.126009
0.521707	1.26123	1.08355	17.3035	5.57783	0							0.56182	-0.126009
0.522537	1.25565	1.08521	17.3032	5.58613	0							0.56265	-0.126009
0.523367	1.24931	1.08687	17.3031	5.59443	0							0.56348	-0.126009
0.524197	1.24365	1.08853	17.3028	5.60273	0							0.56431	-0.126009
0.525026	1.23768	1.09019	17.3026	5.61103	0							0.56514	-0.126009
0.525856	1.23302	1.09185	17.3025	5.61932	0							0.56597	-0.126009
0.526686	1.22736	1.09351	17.3023	5.62762	0							0.5668	-0.126009
0.527516	1.2215	1.09517	17.302	5.63592	0							0.567629	-0.126009
0.528346	1.21718	1.09683	17.3018	5.64422	0							0.568459	-0.126009
0.529176	1.21114	1.09849	17.3016	5.65252	0							0.569289	-0.126009
0.530006	1.20567	1.10015	17.3014	5.66082	0							0.570119	-0.126009
0.530836	1.2001	1.10181	17.3011	5.66911	0							0.570949	-0.126009
0.531665	1.19633	1.10347	17.3009	5.67741	0							0.571779	-0.126009
0.532495	1.1917	1.10513	17.3006	5.68571	0							0.572609	-0.126009
0.533325	1.18683	1.10679	17.3003	5.69401	0							0.573439	-0.126009
0.534155	1.18196	1.10845	17.3002	5.70231	0							0.574268	-0.126009
0.534985	1.17685	1.11011	17.2999	5.71061	0							0.575098	-0.126009
0.535815	1.17337	1.11177	17.2997	5.71891	0							0.575928	-0.126009
0.536645	1.16879	1.11343	17.2995	5.7272	0							0.576758	-0.126009
0.537474	1.16324	1.11509	17.2992	5.7355	0							0.577588	-0.126009
0.538304	1.15901	1.11675	17.2991	5.7438	0							0.578418	-0.126009
0.539134	1.15377	1.11841	17.299	5.7521	0							0.579248	-0.126009
0.539964	1.14822	1.12007	17.2987	5.7604	0							0.580077	-0.126009
0.540794	1.14286	1.12173	17.2986	5.7687	0							0.580907	-0.126009
0.541624	1.13757	1.12339	17.2985	5.77699	0							0.581737	-0.126009
0.542454	1.13269	1.12505	17.2984	5.78529	0							0.582567	-0.126009
0.543284	1.12837	1.12671	17.2981	5.79359	0							0.583397	-0.126009
0.544113	1.12434	1.12837	17.298	5.80189	0							0.584227	-0.126009
0.544943	1.11946	1.13003	17.2979	5.81019	0							0.585057	-0.126009
0.545773	1.11507	1.13169	17.2978	5.81848	0							0.585887	-0.126009
0.546603	1.11039	1.13335	17.2975	5.82678	0							0.586716	-0.126009
0.547433	1.10563	1.13501	17.2973	5.83508	0							0.587546	-0.126009
0.548263	1.10143	1.13667	17.2971	5.84338	0							0.588376	-0.126009
0.549093	1.09794	1.13833	17.2969	5.85168	0							0.589206	-0.126009
0.549922	1.09409	1.13999	17.2968	5.85998	0							0.590036	-0.126009
0.550752	1.08913	1.14165	17.2967	5.86827	0							0.590866	-0.126009
0.551582	1.08446	1.14331	17.2965	5.87657	0							0.591696	-0.126009
0.552412	1.08073	1.14496	17.2963	5.88487	0							0.592525	-0.126009
0.553242	1.07698	1.14662	17.2961	5.89317	0							0.593355	-0.126009
0.554072	1.07194	1.14828	17.296	5.90147	0							0.594185	-0.126009
0.554902	1.06723	1.14994	17.2958	5.90977	0							0.595015	-0.126009
0.555732	1.0625	1.1516	17.2957	5.91806	0							0.595845	-0.126009
0.556561	1.05835	1.15326	17.2956	5.92636	0							0.596675	-0.126009
0.557391	1.0539	1.15492	17.2954	5.93466	0							0.597505	-0.126009
0.558221	1.04972	1.15658	17.2952	5.94296	0							0.598335	-0.126009
0.559051	1.04558	1.15824	17.295	5.95126	0							0.599164	-0.126009
0.559881	1.04177	1.1599	17.2949	5.95956	0							0.599994	-0.126009
0.560711	1.03817	1.16156	17.2947	5.96785	0							0.600824	-0.126009
0.561541	1.03438	1.16322	17.2947	5.97615	0							0.601654	-0.126009
0.56237	1.03115	1.16488	17.2946	5.98445	0							0.602484	-0.126009
0.5632	1.02725	1.16654	17.2945	5.99275	0							0.603314	-0.126009
0.56403	1.02242	1.1682	17.2945	6.00105	0							0.604144	-0.126009
0.56486	1.01805	1.16986	17.2944	6.00935	0							0.604973	-0.126009
0.56569	1.01416	1.17152	17.2943	6.01764	0							0.605803	-0.126009
0.56652	1.00968	1.17318	17.2942	6.02594	0							0.606633	-0.126009
0.56735	1.00522	1.17484	17.2941	6.03424	0							0.607463	-0.126009
0.56818	1.00149	1.1765	17.2941	6.04254	0							0.608293	-0.126009
0.569009	0.99715	1.17816	17.294	6.05084	0							0.609123	-0.126009
0.569839	0.991872	1.17982	17.294	6.05914	0							0.609953	-0.126009
0.570669	0.987285	1.18148	17.2939	6.06743	0							0.610783	-0.126009
0.571499	0.98307	1.18314	17.2938	6.07573	0							0.611612	-0.126009
0.572329	0.978969	1.1848	17.2938	6.08403	0							0.612442	-0.126009
0.573159	0.974581	1.18646	17.2938	6.09233	0							0.613272	-0.126009
0.573989	0.96967	1.18812	17.2937	6.10063	0							0.614102	-0.126009
0.574818	0.965459	1.18978	17.2934	6.10893	0							0.614932	-0.126009
0.575648	0.961851	1.19144	17.2932	6.11722	0							0.615762	-0.126009
0.576478	0.957749	1.1931	17.293	6.12552	0							0.616592	-0.126009
0.577308	0.953366	1.19476	17.2928	6.13382	0							0.617422	-0.126009
0.578138	0.949678	1.19642	17.2927	6.14212	0							0.618251	-0.126009
0.578968	0.946201	1.19808	17.2926	6.15042	0							0.619081	-0.126009
0.579798	0.941687	1.19974	17.2926	6.15871	0							0.619911	-0.126009
0.580628	0.937954	1.2014	17.2924	6.16701	0							0.620741	-0.126009
0.581457	0.933718	1.20306	17.2924	6.17531	0							0.621571	-0.126009
0.582287	0.930281	1.20472	17.2922	6.18361	0							0.622401	-0.126009
0.583117	0.92702	1.20638	17.2921	6.19191	0							0.623231	-0.126009
0.583947	0.923207	1.20804	17.2919	6.20021	0							0.62406	-0.126009
0.584777	0.91954	1.2097	17.2918	6.2085	0							0.62489	-0.126009
0.585607	0.91546	1.21135	17.2916	6.2168	0							0.62572	-0.126009
0.586437	0.912139	1.21301	17.2914	6.2251	0							0.62655	-0.126009
0.587267	0.908895	1.21467	17.2912	6.2334	0							0.62738	-0.126009
0.588096	0.905877	1.21633	17.291	6.2417	0							0.62821	-0.126009
0.588926	0.902806	1.21799	17.2909	6.25	0							0.62904	-0.126009
0.589756	0.898854	1.21965	17.2905	6.25829	0							0.62987	-0.126009
0.590586	0.89506	1.22131	17.2903	6.26659	0							0.630699	-0.126009
0.591416	0.891066	1.22297	17.2902	6.27489	0							0.631529	-0.126009
0.592246	0.887651	1.22463	17.2901	6.28319	0							0.632359	-0.126009
0.593076	0.883795	1.22629	17.29	6.29149	0							0.633189	-0.126009
0.593905	0.879655	1.22795	17.2899	6.29979	0							0.634019	-0.126009
0.594735	0.874957	1.22961	17.2898	6.30808	0							0.634849	-0.126009
0.595565	0.871552	1.23127	17.2897	6.31638	0							0.635679	-0.126009
0.596395	0.868542	1.23293	17.2896	6.32468	0							0.636508	-0.126009
0.597225	0.865524	1.23459	17.2895	6.33298	0							0.637338	-0.126009
0.598055	0.862554	1.23625	17.2895	6.34128	0							0.638168	-0.126009
0.598885	0.859108	1.23791	17.2894	6.34958	0							0.638998	-0.126009
0.599715	0.855561	1.23957	17.2892	6.35787	0							0.639828	-0.126009
0.600544	0.852295	1.24123	17.2891	6.36617	0							0.640658	-0.126009
0.601374	0.849114	1.24289	17.289	6.37447	0							0.641488	-0.126009
0.602204	0.845735	1.24455	17.289	6.38277	0							0.642318	-0.126009
0.603034	0.841834	1.24621	17.2889	6.39107	0							0.643147	-0.126009
0.603864	0.837211	1.24787	17.2888	6.39937	0							0.643977	-0.126009
0.604694	0.833658	1.24953	17.2887	6.40766	0							0.644807	-0.126009
0.605524	0.831168	1.25119	17.2886	6.41596	0							0.645637	-0.126009
0.606353	0.828587	1.25285	17.2884	6.42426	0							0.646467	-0.126009
0.607183	0.82536	1.25451	17.2883	6.43256	0							0.647297	-0.126009
0.608013	0.822608	1.25617	17.2883	6.44086	0							0.648127	-0.126009
0.608843	0.819942	1.25783	17.2881	6.44916	0							0.648956	-0.126009
0.609673	0.816618	1.25949	17.288	6.45745	0							0.649786	-0.126009
0.610503	0.813962	1.26115	17.2879	6.46575	0							0.650616	-0.126009
0.611333	0.812156	1.26281	17.2879	6.47405	0							0.651446	-0.126009
0.612163	0.810739	1.26447	17.2878	6.48235	0							0.652276	-0.126009
0.612992	0.808616	1.26613	17.2877	6.49065	0							0.653106	-0.126009
0.613822	0.805766	1.26779	17.2876	6.49894	0							0.653936	-0.126009
0.614652	0.80302	1.26945	17.2876	6.50724	0							0.654766	-0.126009
0.615482	0.800258	1.27111	17.2876	6.51554	0							0.655595	-0.126009
0.616312	0.797127	1.27277	17.2875	6.52384	0							0.656425	-0.126009
0.617142	0.794209	1.27443	17.2875	6.53214	0							0.657255	-0.126009
0.617972	0.791465	1.27609	17.2875	6.54044	0							0.658085	-0.126009
0.618801	0.788288	1.27775	17.2875	6.54873	0							0.658915	-0.126009
0.619631	0.785139	1.27941	17.2875	6.55703	0							0.659745	-0.126009
0.620461	0.781839	1.28107	17.2874	6.56533	0							0.660575	-0.126009
0.621291	0.778629	1.28273	17.2875	6.57363	0							0.661404	-0.126009
0.622121	0.775783	1.28439	17.2875	6.58193	0							0.662234	-0.126009
0.622951	0.773232	1.28605	17.2876	6.59023	0							0.663064	-0.126009
0.623781	0.770432	1.28771	17.2875	6.59853	0							0.663894	-0.126009
0.624611	0.767264	1.28937	17.2874	6.60682	0							0.664724	-0.126009
0.62544	0.764701	1.29102	17.2873	6.61512	0							0.665554	-0.126009
0.62627	0.761882	1.29268	17.2873	6.62342	0							0.666384	-0.126009
0.6271	0.758298	1.29434	17.2871	6.63172	0							0.667214	-0.126009
0.62793	0.754936	1.296	17.2869	6.64002	0							0.668043	-0.126009
0.62876	0.751489	1.29766	17.2868	6.64831	0							0.668873	-0.126009
0.62959	0.747776	1.29932	17.2868	6.65661	0							0.669703	-0.126009
0.63042	0.743945	1.30098	17.2867	6.66491	0							0.670533	-0.126009
0.631249	0.740847	1.30264	17.2868	6.67321	0							0.671363	-0.126009
0.632079	0.738124	1.3043	17.2867	6.68151	0							0.672193	-0.126009
0.632909	0.735304	1.30596	17.2866	6.68981	0							0.673023	-0.126009
0.633739	0.732907	1.30762	17.2866	6.6981	0							0.673853	-0.126009
0.634569	0.730416	1.30928	17.2864	6.7064	0							0.674682	-0.126009
0.635399	0.72742	1.31094	17.2863	6.7147	0							0.675512	-0.126009
0.636229	0.724915	1.3126	17.2863	6.723	0							0.676342	-0.126009
0.637059	0.722974	1.31426	17.2862	6.7313	0							0.677172	-0.126009
0.637888	0.720672	1.31592	17.2861	6.73959	0							0.678002	-0.126009
0.638718	0.718117	1.31758	17.2859	6.74789	0							0.678832	-0.126009
0.639548	0.715245	1.31924	17.2859	6.75619	0							0.679662	-0.126009
0.640378	0.7124	1.3209	17.2859	6.76449	0							0.680491	-0.126009
0.641208	0.709974	1.32256	17.2857	6.77279	0							0.681321	-0.126009
0.642038	0.707459	1.32422	17.2857	6.78109	0							0.682151	-0.126009
0.642868	0.70533	1.32588	17.2856	6.78939	0							0.682981	-0.126009
0.643698	0.702962	1.32754	17.2856	6.79768	0							0.683811	-0.126009
0.644527	0.70025	1.3292	17.2855	6.80598	0							0.684641	-0.126009
0.645357	0.698665	1.33086	17.2855	6.81428	0							0.685471	-0.126009
0.646187	0.697147	1.33252	17.2855	6.82258	0							0.686301	-0.126009
0.647017	0.694722	1.33418	17.2855	6.83088	0							0.68713	-0.126009
0.647847	0.69234	1.33584	17.2855	6.83918	0							0.68796	-0.126009
0.648677	0.689862	1.3375	17.2855	6.84747	0							0.68879	-0.126009
0.649507	0.6871	1.33916	17.2853	6.85577	0							0.68962	-0.126009
0.650336	0.684064	1.34082	17.2852	6.86407	0							0.69045	-0.126009
0.651166	0.681159	1.34248	17.2851	6.87237	0							0.69128	-0.126009
0.651996	0.679067	1.34414	17.2851	6.88067	0							0.69211	-0.126009
0.652826	0.67663	1.3458	17.285	6.88896	0							0.692939	-0.126009
0.653656	0.673555	1.34746	17.285	6.89726	0							0.693769	-0.126009
0.654486	0.670123	1.34912	17.2849	6.90556	0							0.694599	-0.126009
0.655316	0.667331	1.35078	17.2848	6.91386	0							0.695429	-0.126009
0.656146	0.665104	1.35244	17.2848	6.92216	0							0.696259	-0.126009
0.656975	0.662973	1.3541	17.2846	6.93046	0							0.697089	-0.126009
0.657805	0.660823	1.35576	17.2845	6.93875	0							0.697919	-0.126009
0.658635	0.658081	1.35742	17.2843	6.94705	0							0.698749	-0.126009
0.659465	0.655924	1.35908	17.284	6.95535	0							0.699578	-0.126009
0.660295	0.654711	1.36074	17.2839	6.96365	0							0.700408	-0.126009
0.661125	0.652987	1.3624	17.2838	6.97195	0							0.701238	-0.126009
0.661955	0.651393	1.36405	17.2837	6.98025	0							0.702068	-0.126009
0.662784	0.649954	1.36571	17.2834	6.98854	0							0.702898	-0.126009
0.663614	0.648164	1.36737	17.2833	6.99684	0							0.703728	-0.126009
0.664444	0.646407	1.36903	17.2832	7.00514	0							0.704558	-0.126009
0.665274	0.644532	1.37069	17.283	7.01344	0							0.705387	-0.126009
0.666104	0.642801	1.37235	17.2829	7.02174	0							0.706217	-0.126009
0.666934	0.640907	1.37401	17.2829	7.03004	0							0.707047	-0.126009
0.667764	0.639105	1.37567	17.2828	7.03833	0							0.707877	-0.126009
0.668594	0.637733	1.37733	17.2827	7.04663	0							0.708707	-0.126009
0.669423	0.635998	1.37899	17.2825	7.05493	0							0.709537	-0.126009
0.670253	0.634261	1.38065	17.2824	7.06323	0							0.710367	-0.126009
0.671083	0.632035	1.38231	17.2823	7.07153	0							0.711197	-0.126009
0.671913	0.630305	1.38397	17.2822	7.07983	0							0.712026	-0.126009
0.672743	0.628692	1.38563	17.2821	7.08812	0							0.712856	-0.126009
0.673573	0.626992	1.38729	17.2821	7.09642	0							0.713686	-0.126009
0.674403	0.624903	1.38895	17.282	7.10472	0							0.714516	-0.126009
0.675232	0.622474	1.39061	17.2819	7.11302	0							0.715346	-0.126009
0.676062	0.619787	1.39227	17.2818	7.12132	0							0.716176	-0.126009
0.676892	0.618576	1.39393	17.2818	7.12962	0							0.717006	-0.126009
0.677722	0.617183	1.39559	17.2818	7.13791	0							0.717835	-0.126009
0.678552	0.61542	1.39725	17.2817	7.14621	0							0.718665	-0.126009
0.679382	0.612783	1.39891	17.2816	7.15451	0							0.719495	-0.126009
0.680212	0.611163	1.40057	17.2815	7.16281	0							0.720325	-0.126009
0.681042	0.609483	1.40223	17.2813	7.17111	0							0.721155	-0.126009
0.681871	0.60815	1.40389	17.2811	7.17941	0							0.721985	-0.126009
0.682701	0.606388	1.40555	17.281	7.1877	0							0.722815	-0.126009
0.683531	0.604801	1.40721	17.2809	7.196	0							0.723645	-0.126009
0.684361	0.602602	1.40887	17.2807	7.2043	0							0.724474	-0.126009
0.685191	0.600422	1.41053	17.2806	7.2126	0							0.725304	-0.126009
0.686021	0.598539	1.41219	17.2805	7.2209	0							0.726134	-0.126009
0.686851	0.596124	1.41385	17.2803	7.22919	0							0.726964	-0.126009
0.68768	0.593491	1.41551	17.28	7.23749	0							0.727794	-0.126009
0.68851	0.591572	1.41717	17.2797	7.24579	0							0.728624	-0.126009
0.68934	0.589785	1.41883	17.2796	7.25409	0							0.729454	-0.126009
0.69017	0.587481	1.42049	17.2794	7.26239	0							0.730283	-0.126009
0.691	0.585659	1.42215	17.2792	7.27069	0							0.731113	-0.126009
0.69183	0.583879	1.42381	17.2791	7.27898	0							0.731943	-0.126009
0.69266	0.582949	1.42547	17.2789	7.28728	0							0.732773	-0.126009
0.69349	0.580759	1.42713	17.2787	7.29558	0							0.733603	-0.126009
0.694319	0.579162	1.42879	17.2785	7.30388	0							0.734433	-0.126009
0.695149	0.578005	1.43044	17.2783	7.31218	0							0.735263	-0.126009
0.695979	0.576532	1.4321	17.2782	7.32048	0							0.736093	-0.126009
0.696809	0.575333	1.43376	17.2782	7.32877	0							0.736922	-0.126009
0.697639	0.573146	1.43542	17.278	7.33707	0							0.737752	-0.126009
0.698469	0.570801	1.43708	17.2778	7.34537	0							0.738582	-0.126009
0.699299	0.569332	1.43874	17.2777	7.35367	0							0.739412	-0.126009
0.700128	0.568355	1.4404	17.2777	7.36197	0							0.740242	-0.126009
0.700958	0.567285	1.44206	17.2777	7.37027	0							0.741072	-0.126009
0.701788	0.56476	1.44372	17.2776	7.37856	0							0.741902	-0.126009
0.702618	0.562534	1.44538	17.2775	7.38686	0							0.742732	-0.126009
0.703448	0.560153	1.44704	17.2774	7.39516	0							0.743561	-0.126009
0.704278	0.557988	1.4487	17.2774	7.40346	0							0.744391	-0.126009
0.705108	0.555826	1.45036	17.2774	7.41176	0							0.745221	-0.126009
0.705938	0.553339	1.45202	17.2773	7.42006	0							0.746051	-0.126009
0.706767	0.551472	1.45368	17.2772	7.42835	0							0.746881	-0.126009
0.707597	0.549376	1.45534	17.2771	7.43665	0							0.747711	-0.126009
0.708427	0.547046	1.457	17.2771	7.44495	0							0.748541	-0.126009
0.709257	0.545251	1.45866	17.2771	7.45325	0							0.74937	-0.126009
0.710087	0.543475	1.46032	17.277	7.46155	0							0.7502	-0.126009
0.710917	0.54164	1.46198	17.277	7.46985	0							0.75103	-0.126009
0.711747	0.539884	1.46364	17.2769	7.47814	0							0.75186	-0.126009
0.712577	0.538148	1.4653	17.2769	7.48644	0							0.75269	-0.126009
0.713406	0.536451	1.46696	17.2768	7.49474	0							0.75352	-0.126009
0.714236	0.534243	1.46862	17.2767	7.50304	0							0.75435	-0.126009
0.715066	0.531662	1.47028	17.2766	7.51134	0							0.75518	-0.126009
0.715896	0.529649	1.47194	17.2765	7.51964	0							0.756009	-0.126009
0.716726	0.528029	1.4736	17.2764	7.52793	0							0.756839	-0.126009
0.717556	0.526421	1.47526	17.2763	7.53623	0							0.757669	-0.126009
0.718386	0.524719	1.47692	17.2762	7.54453	0							0.758499	-0.126009
0.719215	0.522329	1.47858	17.276	7.55283	0							0.759329	-0.126009
0.720045	0.520718	1.48024	17.2759	7.56113	0							0.760159	-0.126009
0.720875	0.519063	1.4819	17.2757	7.56942	0							0.760989	-0.126009
0.721705	0.517469	1.48356	17.2757	7.57772	0							0.761818	-0.126009
0.722535	0.515759	1.48522	17.2756	7.58602	0							0.762648	-0.126009
0.723365	0.513523	1.48688	17.2756	7.59432	0							0.763478	-0.126009
0.724195	0.511081	1.48854	17.2755	7.60262	0							0.764308	-0.126009
0.725025	0.509331	1.4902	17.2754	7.61092	0							0.765138	-0.126009
0.725854	0.507785	1.49186	17.2753	7.61921	0							0.765968	-0.126009
0.726684	0.507203	1.49352	17.2753	7.62751	0							0.766798	-0.126009
0.727514	0.505863	1.49518	17.2754	7.63581	0							0.767628	-0.126009
0.728344	0.504195	1.49684	17.2753	7.64411	0							0.768457	-0.126009
0.729174	0.50273	1.4985	17.2753	7.65241	0							0.769287	-0.126009
0.730004	0.500751	1.50016	17.2752	7.66071	0							0.770117	-0.126009
0.730834	0.49972	1.50182	17.2752	7.66901	0							0.770947	-0.126009
0.731663	0.498755	1.50347	17.2751	7.6773	0							0.771777	-0.126009
0.732493	0.497741	1.50513	17.275	7.6856	0							0.772607	-0.126009
0.733323	0.496139	1.5068	17.2748	7.6939	0							0.773437	-0.126009
0.734153	0.494927	1.50846	17.2747	7.7022	0							0.774266	-0.126009
0.734983	0.493639	1.51011	17.2747	7.7105	0							0.775096	-0.126009
0.735813	0.491749	1.51177	17.2746	7.7188	0							0.775926	-0.126009
0.736643	0.490478	1.51343	17.2744	7.72709	0							0.776756	-0.126009
0.737473	0.488766	1.51509	17.2743	7.73539	0							0.777586	-0.126009
0.738302	0.487052	1.51675	17.2742	7.74369	0							0.778416	-0.126009
0.739132	0.485786	1.51841	17.274	7.75199	0							0.779246	-0.126009
0.739962	0.483864	1.52007	17.2739	7.76029	0							0.780076	-0.126009
0.740792	0.48181	1.52173	17.2738	7.76858	0							0.780905	-0.126009
0.741622	0.480038	1.52339	17.2736	7.77688	0							0.781735	-0.126009
0.742452	0.478243	1.52505	17.2735	7.78518	0							0.782565	-0.126009
0.743282	0.476593	1.52671	17.2733	7.79348	0							0.783395	-0.126009
0.744111	0.475551	1.52837	17.2731	7.80178	0							0.784225	-0.126009
0.744941	0.474034	1.53003	17.273	7.81008	0							0.785055	-0.126009
0.745771	0.472536	1.53169	17.2729	7.81837	0							0.785885	-0.126009
0.746601	0.471209	1.53335	17.2728	7.82667	0							0.786714	-0.126009
0.747431	0.469656	1.53501	17.2727	7.83497	0							0.787544	-0.126009
0.748261	0.468346	1.53667	17.2725	7.84327	0							0.788374	-0.126009
0.749091	0.466882	1.53833	17.2725	7.85157	0							0.789204	-0.126009
0.749921	0.465571	1.53999	17.2725	7.85987	0							0.790034	-0.126009
0.75075	0.464195	1.54165	17.2725	7.86816	0							0.790864	-0.126009
0.75158	0.462745	1.54331	17.2724	7.87646	0							0.791694	-0.126009
0.75241	0.4612	1.54497	17.2724	7.88476	0							0.792524	-0.126009
0.75324	0.459327	1.54663	17.2724	7.89306	0							0.793353	-0.126009
0.75407	0.458066	1.54829	17.2724	7.90136	0							0.794183	-0.126009
0.7549	0.456978	1.54995	17.2725	7.90966	0							0.795013	-0.126009
0.75573	0.456857	1.55161	17.2725	7.91795	0							0.795843	-0.126009
0.756559	0.455893	1.55327	17.2724	7.92625	0							0.796673	-0.126009
0.757389	0.454158	1.55493	17.2723	7.93455	0							0.797503	-0.126009
0.758219	0.452832	1.55659	17.2723	7.94285	0							0.798333	-0.126009
0.759049	0.4516	1.55825	17.2721	7.95115	0							0.799163	-0.126009
0.759879	0.450291	1.55991	17.2719	7.95944	0							0.799992	-0.126009
0.760709	0.4495	1.56157	17.2719	7.96774	0							0.800822	-0.126009
0.761539	0.448291	1.56323	17.2718	7.97604	0							0.801652	-0.126009
0.762369	0.447135	1.56489	17.2717	7.98434	0							0.802482	-0.126009
0.763198	0.445757	1.56655	17.2716	7.99264	0							0.803312	-0.126009
0.764028	0.444349	1.56821	17.2716	8.00094	0							0.804142	-0.126009
0.764858	0.443546	1.56987	17.2716	8.00924	0							0.804972	-0.126009
0.765688	0.442206	1.57153	17.2714	8.01753	0							0.805801	-0.126009
0.766518	0.441027	1.57319	17.2714	8.02583	0							0.806631	-0.126009
0.767348	0.439424	1.57485	17.2713	8.03413	0							0.807461	-0.126009
0.768178	0.436651	1.57651	17.2712	8.04243	0							0.808291	-0.126009
0.769008	0.435596	1.57817	17.271	8.05073	0							0.809121	-0.126009
0.769837	0.434578	1.57983	17.2708	8.05903	0							0.809951	-0.126009
0.770667	0.433426	1.58149	17.2707	8.06732	0							0.810781	-0.126009
0.771497	0.431913	1.58315	17.2707	8.07562	0							0.811611	-0.126009
0.772327	0.429683	1.5848	17.2706	8.08392	0							0.81244	-0.126009
0.773157	0.428171	1.58646	17.2705	8.09222	0							0.81327	-0.126009
0.773987	0.426938	1.58812	17.2705	8.10052	0							0.8141	-0.126009
0.774817	0.425138	1.58978	17.2705	8.10881	0							0.81493	-0.126009
0.775646	0.423588	1.59144	17.2705	8.11711	0							0.81576	-0.126009
0.776476	0.422952	1.5931	17.2705	8.12541	0							0.81659	-0.126009
0.777306	0.422197	1.59476	17.2706	8.13371	0							0.81742	-0.126009
0.778136	0.421324	1.59642	17.2706	8.14201	0							0.818249	-0.126009
0.778966	0.420633	1.59808	17.2704	8.15031	0							0.819079	-0.126009
0.779796	0.419424	1.59974	17.2703	8.1586	0							0.819909	-0.126009
0.780626	0.418821	1.6014	17.2702	8.1669	0							0.820739	-0.126009
0.781456	0.417709	1.60306	17.27	8.1752	0							0.821569	-0.126009
0.782285	0.415998	1.60472	17.2698	8.1835	0							0.822399	-0.126009
0.783115	0.414888	1.60638	17.2698	8.1918	0							0.823229	-0.126009
0.783945	0.414111	1.60804	17.2697	8.2001	0							0.824059	-0.126009
0.784775	0.412989	1.6097	17.2696	8.20839	0							0.824888	-0.126009
0.785605	0.411842	1.61136	17.2695	8.21669	0							0.825718	-0.126009
0.786435	0.410724	1.61302	17.2695	8.22499	0							0.826548	-0.126009
0.787265	0.409169	1.61468	17.2694	8.23329	0							0.827378	-0.126009
0.788094	0.407846	1.61634	17.2693	8.24159	0							0.828208	-0.126009
0.788924	0.406461	1.618	17.2693	8.24989	0							0.829038	-0.126009
0.789754	0.405922	1.61966	17.2692	8.25818	0							0.829868	-0.126009
0.790584	0.40491	1.62132	17.2691	8.26648	0							0.830697	-0.126009
0.791414	0.403804	1.62298	17.269	8.27478	0							0.831527	-0.126009
0.792244	0.403112	1.62464	17.2688	8.28308	0							0.832357	-0.126009
0.793074	0.401396	1.6263	17.2686	8.29138	0							0.833187	-0.126009
0.793904	0.400414	1.62796	17.2685	8.29968	0							0.834017	-0.126009
0.794733	0.398898	1.62962	17.2683	8.30797	0							0.834847	-0.126009
0.795563	0.397562	1.63128	17.2682	8.31627	0							0.835677	-0.126009
0.796393	0.39564	1.63294	17.268	8.32457	0							0.836507	-0.126009
0.797223	0.395073	1.6346	17.2679	8.33287	0							0.837336	-0.126009
0.798053	0.3943	1.63626	17.2677	8.34117	0							0.838166	-0.126009
0.798883	0.393269	1.63792	17.2676	8.34947	0							0.838996	-0.126009
0.799713	0.391568	1.63958	17.2673	8.35776	0							0.839826	-0.126009
0.800542	0.390265	1.64124	17.2672	8.36606	0							0.840656	-0.126009
0.801372	0.388879	1.6429	17.2671	8.37436	0							0.841486	-0.126009
0.802202	0.387589	1.64456	17.267	8.38266	0							0.842316	-0.126009
0.803032	0.386317	1.64622	17.267	8.39096	0							0.843145	-0.126009
0.803862	0.384992	1.64788	17.2669	8.39926	0							0.843975	-0.126009
0.804692	0.383772	1.64953	17.2668	8.40755	0							0.844805	-0.126009
0.805522	0.383112	1.65119	17.2668	8.41585	0							0.845635	-0.126009
0.806352	0.382503	1.65285	17.2668	8.42415	0							0.846465	-0.126009
0.807181	0.380993	1.65451	17.2668	8.43245	0							0.847295	-0.126009
0.808011	0.379294	1.65617	17.2667	8.44075	0							0.848125	-0.126009
0.808841	0.378495	1.65783	17.2667	8.44904	0							0.848955	-0.126009
0.809671	0.377851	1.65949	17.2666	8.45734	0							0.849784	-0.126009
0.810501	0.37704	1.66115	17.2664	8.46564	0							0.850614	-0.126009
0.811331	0.375547	1.66281	17.2663	8.47394	0							0.851444	-0.126009
0.812161	0.374033	1.66447	17.2662	8.48224	0							0.852274	-0.126009
0.81299	0.373132	1.66613	17.2662	8.49054	0							0.853104	-0.126009
0.81382	0.37256	1.66779	17.2661	8.49883	0							0.853934	-0.126009
0.81465	0.371274	1.66945	17.2661	8.50713	0							0.854764	-0.126009
0.81548	0.370832	1.67111	17.266	8.51543	0							0.855594	-0.126009
0.81631	0.370463	1.67277	17.2659	8.52373	0							0.856423	-0.126009
0.81714	0.369356	1.67443	17.2659	8.53203	0							0.857253	-0.126009
0.81797	0.36795	1.67609	17.2658	8.54033	0							0.858083	-0.126009
0.8188	0.367	1.67775	17.2658	8.54862	0							0.858913	-0.126009
0.819629	0.366483	1.67941	17.2656	8.55692	0							0.859743	-0.126009
0.820459	0.36569	1.68107	17.2655	8.56522	0							0.860573	-0.126009
0.821289	0.364131	1.68273	17.2653	8.57352	0							0.861403	-0.126009
0.822119	0.363178	1.68439	17.2652	8.58182	0							0.862232	-0.126009
0.822949	0.362802	1.68605	17.2651	8.59012	0							0.863062	-0.126009
0.823779	0.362472	1.68771	17.265	8.59841	0							0.863892	-0.126009
0.824609	0.361111	1.68937	17.265	8.60671	0							0.864722	-0.126009
0.825438	0.359621	1.69103	17.2649	8.61501	0							0.865552	-0.126009
0.826268	0.358526	1.69269	17.265	8.62331	0							0.866382	-0.126009
0.827098	0.357252	1.69435	17.265	8.63161	0							0.867212	-0.126009
0.827928	0.35654	1.69601	17.2649	8.63991	0							0.868042	-0.126009
0.828758	0.356137	1.69767	17.2649	8.6482	0							0.868871	-0.126009
0.829588	0.355318	1.69933	17.2649	8.6565	0							0.869701	-0.126009
0.830418	0.354323	1.70099	17.2648	8.6648	0							0.870531	-0.126009
0.831248	0.35336	1.70265	17.2648	8.6731	0							0.871361	-0.126009
0.832077	0.352519	1.70431	17.2647	8.6814	0							0.872191	-0.126009
0.832907	0.351976	1.70597	17.2647	8.6897	0							0.873021	-0.126009
0.833737	0.35225	1.70763	17.2646	8.69799	0							0.873851	-0.126009
0.834567	0.352349	1.70929	17.2645	8.70629	0							0.87468	-0.126009
0.835397	0.351606	1.71095	17.2644	8.71459	0							0.87551	-0.126009
0.836227	0.351112	1.71261	17.2645	8.72289	0							0.87634	-0.126009
0.837057	0.349995	1.71427	17.2644	8.73119	0							0.87717	-0.126009
0.837887	0.348931	1.71593	17.2644	8.73949	0							0.878	-0.126009
0.838716	0.347936	1.71759	17.2644	8.74778	0							0.87883	-0.126009
0.839546	0.347064	1.71925	17.2644	8.75608	0							0.87966	-0.126009
0.840376	0.346549	1.72091	17.2643	8.76438	0							0.88049	-0.126009
0.841206	0.34644	1.72256	17.2642	8.77268	0							0.881319	-0.126009
0.842036	0.345906	1.72422	17.2642	8.78098	0							0.882149	-0.126009
0.842866	0.345098	1.72588	17.2641	8.78927	0							0.882979	-0.126009
0.843696	0.34397	1.72755	17.2639	8.79757	0							0.883809	-0.126009
0.844525	0.343168	1.72921	17.2637	8.80587	0							0.884639	-0.126009
0.845355	0.342408	1.73086	17.2635	8.81417	0							0.885469	-0.126009
0.846185	0.341842	1.73252	17.2634	8.82247	0							0.886299	-0.126009
0.847015	0.340527	1.73418	17.2633	8.83077	0							0.887129	-0.126009
0.847845	0.339586	1.73584	17.2631	8.83906	0							0.887958	-0.126009
0.848675	0.339524	1.7375	17.263	8.84736	0							0.888788	-0.126009
0.849505	0.339556	1.73916	17.263	8.85566	0							0.889618	-0.126009
0.850335	0.338629	1.74082	17.2629	8.86396	0							0.890448	-0.126009
0.851164	0.337103	1.74248	17.2629	8.87226	0							0.891278	-0.126009
0.851994	0.336471	1.74414	17.2628	8.88056	0							0.892108	-0.126009
0.852824	0.336157	1.7458	17.2628	8.88885	0							0.892938	-0.126009
0.853654	0.336349	1.74746	17.2628	8.89715	0							0.893767	-0.126009
0.854484	0.335539	1.74912	17.2627	8.90545	0							0.894597	-0.126009
0.855314	0.334307	1.75078	17.2626	8.91375	0							0.895427	-0.126009
0.856144	0.333826	1.75244	17.2626	8.92205	0							0.896257	-0.126009
0.856973	0.332885	1.7541	17.2625	8.93035	0							0.897087	-0.126009
0.857803	0.331946	1.75576	17.2624	8.93864	0							0.897917	-0.126009
0.858633	0.330946	1.75742	17.2624	8.94694	0							0.898747	-0.126009
0.859463	0.329706	1.75908	17.2624	8.95524	0							0.899577	-0.126009
0.860293	0.328541	1.76074	17.2623	8.96354	0							0.900406	-0.126009
0.861123	0.327401	1.7624	17.2624	8.97184	0							0.901236	-0.126009
0.861953	0.32662	1.76406	17.2624	8.98014	0							0.902066	-0.126009
0.862783	0.326346	1.76572	17.2624	8.98843	0							0.902896	-0.126009
0.863612	0.32575	1.76738	17.2623	8.99673	0							0.903726	-0.126009
0.864442	0.325277	1.76904	17.2623	9.00503	0							0.904556	-0.126009
0.865272	0.324367	1.7707	17.2624	9.01333	0							0.905386	-0.126009
0.866102	0.323733	1.77236	17.2623	9.02163	0							0.906215	-0.126009
0.866932	0.322985	1.77402	17.2623	9.02993	0							0.907045	-0.126009
0.867762	0.322262	1.77568	17.2621	9.03822	0							0.907875	-0.126009
0.868592	0.322192	1.77734	17.262	9.04652	0							0.908705	-0.126009
0.869422	0.321601	1.779	17.2619	9.05482	0							0.909535	-0.126009
0.870251	0.320978	1.78066	17.2618	9.06312	0							0.910365	-0.126009
0.871081	0.320489	1.78232	17.2616	9.07142	0							0.911195	-0.126009
0.871911	0.319605	1.78398	17.2615	9.07972	0							0.912025	-0.126009
0.872741	0.319203	1.78564	17.2614	9.08801	0							0.912854	-0.126009
0.873571	0.318474	1.7873	17.2614	9.09631	0							0.913684	-0.126009
0.874401	0.317441	1.78896	17.2614	9.10461	0							0.914514	-0.126009
0.875231	0.31578	1.79062	17.2613	9.11291	0							0.915344	-0.126009
0.87606	0.31517	1.79228	17.2612	9.12121	0							0.916174	-0.126009
0.87689	0.3145	1.79394	17.2612	9.1295	0							0.917004	-0.126009
0.87772	0.31264	1.7956	17.2611	9.1378	0							0.917834	-0.126009
0.87855	0.312157	1.79726	17.2611	9.1461	0							0.918663	-0.126009
0.87938	0.310277	1.79892	17.261	9.1544	0							0.919493	-0.126009
0.88021	0.309531	1.80058	17.2609	9.1627	0							0.920323	-0.126009
0.88104	0.308633	1.80224	17.2607	9.171	0							0.921153	-0.126009
0.88187	0.308391	1.80389	17.2608	9.17929	0							0.921983	-0.126009
0.882699	0.306956	1.80555	17.2608	9.18759	0							0.922813	-0.126009
0.883529	0.305988	1.80721	17.2608	9.19589	0							0.923643	-0.126009
0.884359	0.305824	1.80887	17.2607	9.20419	0							0.924473	-0.126009
0.885189	0.305477	1.81053	17.2607	9.21249	0							0.925302	-0.126009
0.886019	0.30519	1.81219	17.2607	9.22079	0							0.926132	-0.126009
0.886849	0.30452	1.81385	17.2607	9.22908	0							0.926962	-0.126009
0.887679	0.303044	1.81551	17.2608	9.23738	0							0.927792	-0.126009
0.888508	0.302556	1.81717	17.2606	9.24568	0							0.928622	-0.126009
0.889338	0.301933	1.81883	17.2606	9.25398	0							0.929452	-0.126009
0.890168	0.300671	1.82049	17.2605	9.26228	0							0.930282	-0.126009
0.890998	0.300443	1.82215	17.2605	9.27058	0							0.931112	-0.126009
0.891828	0.299932	1.82381	17.2604	9.27887	0							0.931941	-0.126009
0.892658	0.299492	1.82547	17.2605	9.28717	0							0.932771	-0.126009
0.893488	0.29859	1.82713	17.2604	9.29547	0							0.933601	-0.126009
0.894318	0.297659	1.82879	17.2601	9.30377	0							0.934431	-0.126009
0.895147	0.296851	1.83045	17.26	9.31207	0							0.935261	-0.126009
0.895977	0.29675	1.83211	17.2598	9.32037	0							0.936091	-0.126009
0.896807	0.296096	1.83377	17.2597	9.32867	0							0.936921	-0.126009
0.897637	0.29516	1.83543	17.2596	9.33696	0							0.93775	-0.126009
0.898467	0.294661	1.83709	17.2596	9.34526	0							0.93858	-0.126009
0.899297	0.293789	1.83875	17.2594	9.35356	0							0.93941	-0.126009
0.900127	0.292952	1.84041	17.2593	9.36186	0							0.94024	-0.126009
0.900956	0.291689	1.84207	17.2593	9.37016	0							0.94107	-0.126009
0.901786	0.290283	1.84373	17.2592	9.37845	0							0.9419	-0.126009
0.902616	0.289679	1.84539	17.259	9.38675	0							0.94273	-0.126009
0.903446	0.288808	1.84705	17.2589	9.39505	0							0.94356	-0.126009
0.904276	0.288268	1.84871	17.2588	9.40335	0							0.944389	-0.126009
0.905106	0.287164	1.85037	17.2588	9.41165	0							0.945219	-0.126009
0.905936	0.286122	1.85203	17.2587	9.41995	0							0.946049	-0.126009
0.906766	0.284909	1.85369	17.2586	9.42824	0							0.946879	-0.126009
0.907595	0.283887	1.85535	17.2586	9.43654	0							0.947709	-0.126009
0.908425	0.283476	1.85701	17.2584	9.44484	0							0.948539	-0.126009
0.909255	0.282825	1.85867	17.2584	9.45314	0							0.949369	-0.126009
0.910085	0.281637	1.86033	17.2584	9.46144	0							0.950198	-0.126009
0.910915	0.280779	1.86199	17.2582	9.46974	0							0.951028	-0.126009
0.911745	0.279229	1.86365	17.2582	9.47803	0							0.951858	-0.126009
0.912575	0.27823	1.86531	17.2581	9.48633	0							0.952688	-0.126009
0.913405	0.277604	1.86697	17.2581	9.49463	0							0.953518	-0.126009
0.914234	0.276582	1.86862	17.2581	9.50293	0							0.954348	-0.126009
0.915064	0.276223	1.87028	17.258	9.51123	0							0.955178	-0.126009
0.915894	0.276347	1.87194	17.258	9.51953	0							0.956008	-0.126009
0.916724	0.27663	1.8736	17.2579	9.52782	0							0.956837	-0.126009
0.917554	0.276281	1.87526	17.2578	9.53612	0							0.957667	-0.126009
0.918384	0.276177	1.87692	17.2577	9.54442	0							0.958497	-0.126009
0.919214	0.276457	1.87858	17.2576	9.55272	0							0.959327	-0.126009
0.920043	0.276043	1.88024	17.2575	9.56102	0							0.960157	-0.126009
0.920873	0.27586	1.8819	17.2575	9.56931	0							0.960987	-0.126009
0.921703	0.275388	1.88356	17.2574	9.57761	0							0.961817	-0.126009
0.922533	0.274998	1.88522	17.2574	9.58591	0							0.962646	-0.126009
0.923363	0.273836	1.88688	17.2574	9.59421	0							0.963476	-0.126009
0.924193	0.272824	1.88854	17.2573	9.60251	0							0.964306	-0.126009
0.925023	0.271962	1.8902	17.2572	9.61081	0							0.965136	-0.126009
0.925853	0.271201	1.89186	17.2572	9.6191	0							0.965966	-0.126009
0.926682	0.270573	1.89352	17.2571	9.6274	0							0.966796	-0.126009
0.927512	0.269449	1.89518	17.257	9.6357	0							0.967626	-0.126009
0.928342	0.268618	1.89684	17.2569	9.644	0							0.968455	-0.126009
0.929172	0.268552	1.8985	17.2569	9.6523	0							0.969285	-0.126009
0.930002	0.268471	1.90016	17.2569	9.6606	0							0.970115	-0.126009
0.930832	0.268241	1.90182	17.2568	9.66889	0							0.970945	-0.126009
0.931662	0.267884	1.90348	17.2568	9.67719	0							0.971775	-0.126009
0.932491	0.266794	1.90514	17.2568	9.68549	0							0.972605	-0.126009
0.933321	0.266225	1.9068	17.2567	9.69379	0							0.973435	-0.126009
0.934151	0.265448	1.90846	17.2568	9.70209	0							0.974265	-0.126009
0.934981	0.264532	1.91012	17.2568	9.71039	0							0.975094	-0.126009
0.935811	0.263764	1.91178	17.2567	9.71868	0							0.975924	-0.126009
0.936641	0.263247	1.91344	17.2567	9.72698	0							0.976754	-0.126009
0.937471	0.263035	1.9151	17.2567	9.73528	0							0.977584	-0.126009
0.938301	0.262701	1.91676	17.2566	9.74358	0							0.978414	-0.126009
0.93913	0.261697	1.91842	17.2566	9.75188	0							0.979244	-0.126009
0.93996	0.260846	1.92008	17.2565	9.76018	0							0.980074	-0.126009
0.94079	0.26041	1.92174	17.2564	9.76847	0							0.980904	-0.126009
0.94162	0.259786	1.9234	17.2564	9.77677	0							0.981733	-0.126009
0.94245	0.259787	1.92506	17.2563	9.78507	0							0.982563	-0.126009
0.94328	0.25929	1.92672	17.2563	9.79337	0							0.983393	-0.126009
0.94411	0.25832	1.92838	17.2563	9.80167	0							0.984223	-0.126009
0.944939	0.257828	1.93004	17.2562	9.80997	0							0.985053	-0.126009
0.945769	0.25699	1.9317	17.2561	9.81826	0							0.985883	-0.126009
0.946599	0.256171	1.93336	17.2559	9.82656	0							0.986713	-0.126009
0.947429	0.255709	1.93502	17.2557	9.83486	0							0.987542	-0.126009
0.948259	0.256151	1.93668	17.2555	9.84316	0							0.988372	-0.126009
0.949089	0.256187	1.93834	17.2553	9.85146	0							0.989202	-0.126009
0.949919	0.255709	1.94	17.2552	9.85976	0							0.990032	-0.126009
0.950749	0.255051	1.94165	17.2551	9.86805	0							0.990862	-0.126009
0.951578	0.254793	1.94331	17.255	9.87635	0							0.991692	-0.126009
0.952408	0.254299	1.94497	17.2549	9.88465	0							0.992522	-0.126009
0.953238	0.254021	1.94663	17.2547	9.89295	0							0.993352	-0.126009
0.954068	0.253585	1.9483	17.2545	9.90125	0							0.994181	-0.126009
0.954898	0.252771	1.94995	17.2544	9.90954	0							0.995011	-0.126009
0.955728	0.252106	1.95161	17.2544	9.91784	0							0.995841	-0.126009
0.956558	0.251055	1.95327	17.2543	9.92614	0							0.996671	-0.126009
0.957388	0.249781	1.95493	17.2542	9.93444	0							0.997501	-0.126009
0.958217	0.248125	1.95659	17.254	9.94274	0							0.998331	-0.126009
0.959047	0.246484	1.95825	17.2539	9.95104	0							0.999161	-0.126009
0.959877	0.24531	1.95991	17.2538	9.95933	0							0.999991	-0.126009
0.960707	0.244253	1.96157	17.2536	9.96763	0							1.00082	-0.126009
0.961537	0.243819	1.96323	17.2536	9.97593	0							1.00165	-0.126009
0.962367	0.243336	1.96489	17.2535	9.98423	0							1.00248	-0.126009
0.963197	0.242667	1.96655	17.2535	9.99253	0							1.00331	-0.126009
0.964026	0.241693	1.96821	17.2535	10.0008	0							1.00414	-0.126009
0.964856	0.240653	1.96987	17.2535	10.0091	0							1.00497	-0.126009
0.965686	0.240553	1.97153	17.2534	10.0174	0							1.0058	-0.126009
0.966516	0.240458	1.97319	17.2533	10.0257	0							1.00663	-0.126009
0.967346	0.239456	1.97485	17.2533	10.034	0							1.00746	-0.126009
0.968176	0.23875	1.97651	17.2532	10.0423	0							1.00829	-0.126009
0.969006	0.238633	1.97817	17.2532	10.0506	0							1.00912	-0.126009
0.969835	0.238075	1.97983	17.2531	10.0589	0							1.00995	-0.126009
0.970665	0.237201	1.98149	17.253	10.0672	0							1.01078	-0.126009
0.971495	0.236278	1.98315	17.253	10.0755	0							1.01161	-0.126009
0.972325	0.234896	1.98481	17.2529	10.0838	0							1.01244	-0.126009
0.973155	0.233502	1.98647	17.2529	10.0921	0							1.01327	-0.126009
0.973985	0.232923	1.98813	17.2529	10.1004	0							1.0141	-0.126009
0.974815	0.232681	1.98979	17.2528	10.1087	0							1.01493	-0.126009
0.975645	0.232345	1.99145	17.2528	10.117	0							1.01576	-0.126009
0.976474	0.232085	1.99311	17.2528	10.1253	0							1.01659	-0.126009
0.977304	0.23177	1.99477	17.2527	10.1336	0							1.01742	-0.126009
0.978134	0.230721	1.99643	17.2526	10.1419	0							1.01825	-0.126009
0.978964	0.229243	1.99809	17.2525	10.1502	0							1.01908	-0.126009
0.979794	0.228184	1.99975	17.2524	10.1585	0							1.01991	-0.126009
0.980624	0.227504	2.00141	17.2524	10.1668	0							1.02074	-0.126009
0.981454	0.227142	2.00307	17.2523	10.1751	0							1.02157	-0.126009
0.982284	0.226286	2.00473	17.2523	10.1834	0							1.0224	-0.126009
0.983113	0.22587	2.00639	17.2522	10.1917	0							1.02323	-0.126009
0.983943	0.225575	2.00805	17.2521	10.2	0							1.02406	-0.126009
0.984773	0.225398	2.00971	17.252	10.2083	0							1.02489	-0.126009
0.985603	0.225144	2.01137	17.252	10.2166	0							1.02572	-0.126009
0.986433	0.225192	2.01303	17.2519	10.2249	0							1.02655	-0.126009
0.987263	0.224941	2.01469	17.2519	10.2332	0							1.02738	-0.126009
0.988093	0.224876	2.01634	17.2519	10.2415	0							1.02821	-0.126009
0.988922	0.224852	2.01801	17.2519	10.2498	0							1.02904	-0.126009
0.989752	0.224591	2.01966	17.2519	10.2581	0							1.02987	-0.126009
0.990582	0.224251	2.02133	17.2519	10.2664	0							1.0307	-0.126009
0.991412	0.22353	2.02298	17.2519	10.2747	0							1.03153	-0.126009
0.992242	0.223259	2.02464	17.252	10.283	0							1.03235	-0.126009
0.993072	0.222531	2.0263	17.252	10.2913	0							1.03319	-0.126009
0.993902	0.222145	2.02796	17.252	10.2996	0							1.03401	-0.126009
0.994731	0.222558	2.02962	17.252	10.3079	0							1.03485	-0.126009
0.995561	0.221918	2.03128	17.2519	10.3162	0							1.03567	-0.126009
0.996391	0.222365	2.03294	17.2518	10.3245	0							1.03651	-0.126009
0.997221	0.221811	2.0346	17.2517	10.3328	0							1.03733	-0.126009
0.998051	0.221512	2.03626	17.2516	10.3411	0							1.03816	-0.126009
0.998881	0.220685	2.03792	17.2514	10.3494	0							1.03899	-0.126009
0.999711	0.220417	2.03958	17.2513	10.3577	0							1.03982	-0.126009
1.00054	0.220377	2.04124	17.2511	10.366	0							1.04065	-0.126009
1.00137	0.219331	2.0429	17.251	10.3742	0							1.04148	-0.126009
1.0022	0.218345	2.04456	17.2509	10.3825	0							1.04231	-0.126009
1.00303	0.217501	2.04622	17.2508	10.3908	0							1.04314	-0.126009
1.00386	0.216936	2.04788	17.2506	10.3991	0							1.04397	-0.126009
1.00469	0.216789	2.04954	17.2505	10.4074	0							1.0448	-0.126009
1.00552	0.216144	2.0512	17.2504	10.4157	0							1.04563	-0.126009
1.00635	0.216053	2.05286	17.2503	10.424	0							1.04646	-0.126009
1.00718	0.214968	2.05452	17.2501	10.4323	0							1.04729	-0.126009
1.00801	0.214061	2.05618	17.25	10.4406	0							1.04812	-0.126009
1.00884	0.213592	2.05784	17.2499	10.4489	0							1.04895	-0.126009
1.00967	0.213463	2.0595	17.2498	10.4572	0							1.04978	-0.126009
1.0105	0.212164	2.06116	17.2497	10.4655	0							1.05061	-0.126009
1.01133	0.211266	2.06282	17.2496	10.4738	0							1.05144	-0.126009
1.01216	0.210795	2.06448	17.2494	10.4821	0							1.05227	-0.126009
1.01299	0.210043	2.06614	17.2492	10.4904	0							1.0531	-0.126009
1.01382	0.209719	2.0678	17.2491	10.4987	0							1.05393	-0.126009
1.01465	0.208829	2.06946	17.249	10.507	0							1.05476	-0.126009
1.01548	0.20849	2.07112	17.249	10.5153	0							1.05559	-0.126009
1.01631	0.207808	2.07278	17.2489	10.5236	0							1.05642	-0.126009
1.01714	0.206877	2.07444	17.2488	10.5319	0							1.05725	-0.126009
1.01797	0.206439	2.0761	17.2487	10.5402	0							1.05808	-0.126009
1.0188	0.205618	2.07776	17.2488	10.5485	0							1.05891	-0.126009
1.01963	0.205221	2.07942	17.2488	10.5568	0							1.05974	-0.126009
1.02046	0.205521	2.08108	17.2486	10.5651	0							1.06057	-0.126009
1.02129	0.205319	2.08274	17.2484	10.5734	0							1.0614	-0.126009
1.02212	0.205117	2.0844	17.2483	10.5817	0							1.06223	-0.126009
1.02295	0.204065	2.08606	17.2483	10.59	0							1.06306	-0.126009
1.02378	0.203468	2.08772	17.2482	10.5983	0							1.06389	-0.126009
1.02461	0.202868	2.08937	17.2482	10.6066	0							1.06472	-0.126009
1.02544	0.202612	2.09104	17.2481	10.6149	0							1.06555	-0.126009
1.02627	0.202008	2.09269	17.248	10.6232	0							1.06638	-0.126009
1.0271	0.201963	2.09436	17.2479	10.6315	0							1.06721	-0.126009
1.02793	0.20112	2.09601	17.2479	10.6398	0							1.06804	-0.126009
1.02876	0.200245	2.09767	17.2477	10.6481	0							1.06887	-0.126009
1.02959	0.199444	2.09933	17.2477	10.6564	0							1.0697	-0.126009
1.03042	0.198984	2.10099	17.2475	10.6647	0							1.07053	-0.126009
1.03125	0.19728	2.10265	17.2474	10.673	0							1.07136	-0.126009
1.03208	0.196454	2.10431	17.2473	10.6813	0							1.07219	-0.126009
1.0329	0.195368	2.10597	17.2471	10.6896	0							1.07302	-0.126009
1.03374	0.194826	2.10763	17.2471	10.6979	0							1.07385	-0.126009
1.03456	0.194396	2.10929	17.247	10.7062	0							1.07468	-0.126009
1.0354	0.193896	2.11095	17.2469	10.7145	0							1.07551	-0.126009
1.03622	0.192719	2.11261	17.2469	10.7228	0							1.07634	-0.126009
1.03706	0.19256	2.11427	17.2468	10.7311	0							1.07717	-0.126009
1.03788	0.191352	2.11593	17.2467	10.7394	0							1.078	-0.126009
1.03871	0.191257	2.11759	17.2466	10.7477	0							1.07883	-0.126009
1.03954	0.190903	2.11925	17.2465	10.756	0							1.07966	-0.126009
1.04037	0.190851	2.12091	17.2464	10.7643	0							1.08049	-0.126009
1.0412	0.190267	2.12257	17.2462	10.7726	0							1.08132	-0.126009
1.04203	0.190087	2.12423	17.246	10.7809	0							1.08215	-0.126009
1.04286	0.190773	2.12589	17.246	10.7892	0							1.08298	-0.126009
1.04369	0.191131	2.12755	17.2459	10.7975	0							1.08381	-0.126009
1.04452	0.191307	2.12921	17.2458	10.8058	0							1.08464	-0.126009
1.04535	0.191497	2.13087	17.2457	10.8141	0							1.08547	-0.126009
1.04618	0.19168	2.13253	17.2456	10.8224	0							1.0863	-0.126009
1.04701	0.191683	2.13419	17.2455	10.8307	0							1.08713	-0.126009
1.04784	0.19144	2.13585	17.2455	10.839	0							1.08796	-0.126009
1.04867	0.191408	2.13751	17.2454	10.8473	0							1.08879	-0.126009
1.0495	0.19134	2.13917	17.2454	10.8556	0							1.08962	-0.126009
1.05033	0.191193	2.14083	17.2452	10.8638	0							1.09045	-0.126009
1.05116	0.190501	2.14249	17.2451	10.8721	0							1.09128	-0.126009
1.05199	0.190413	2.14415	17.245	10.8804	0							1.09211	-0.126009
1.05282	0.190768	2.14581	17.2448	10.8887	0							1.09294	-0.126009
1.05365	0.190702	2.14747	17.2447	10.897	0							1.09377	-0.126009
1.05448	0.190547	2.14913	17.2447	10.9053	0							1.09459	-0.126009
1.05531	0.190349	2.15079	17.2446	10.9136	0							1.09543	-0.126009
1.05614	0.190659	2.15245	17.2444	10.9219	0							1.09625	-0.126009
1.05697	0.190386	2.15411	17.2444	10.9302	0							1.09709	-0.126009
1.0578	0.189993	2.15577	17.2442	10.9385	0							1.09791	-0.126009
1.05863	0.189678	2.15743	17.2443	10.9468	0							1.09875	-0.126009
1.05946	0.189627	2.15909	17.2441	10.9551	0							1.09957	-0.126009
1.06029	0.189685	2.16074	17.244	10.9634	0							1.1004	-0.126009
1.06112	0.189335	2.16241	17.2438	10.9717	0							1.10123	-0.126009
1.06195	0.188957	2.16406	17.2438	10.98	0							1.10206	-0.126009
1.06278	0.18854	2.16573	17.2436	10.9883	0							1.10289	-0.126009
1.06361	0.187831	2.16738	17.2434	10.9966	0							1.10372	-0.126009
1.06444	0.187961	2.16904	17.2433	11.0049	0							1.10455	-0.126009
1.06527	0.188281	2.1707	17.2432	11.0132	0							1.10538	-0.126009
1.0661	0.188437	2.17236	17.2429	11.0215	0							1.10621	-0.126009
1.06693	0.18805	2.17402	17.2428	11.0298	0							1.10704	-0.126009
1.06776	0.18711	2.17568	17.2427	11.0381	0							1.10787	-0.126009
1.06859	0.186472	2.17734	17.2426	11.0464	0							1.1087	-0.126009
1.06942	0.186	2.179	17.2425	11.0547	0							1.10953	-0.126009
1.07025	0.186346	2.18066	17.2425	11.063	0							1.11036	-0.126009
1.07108	0.186521	2.18232	17.2424	11.0713	0							1.11119	-0.126009
1.07191	0.186513	2.18398	17.2422	11.0796	0							1.11202	-0.126009
1.07274	0.187365	2.18564	17.2422	11.0879	0							1.11285	-0.126009
1.07357	0.186995	2.1873	17.2422	11.0962	0							1.11368	-0.126009
1.0744	0.187433	2.18896	17.2421	11.1045	0							1.11451	-0.126009
1.07523	0.187531	2.19062	17.2421	11.1128	0							1.11534	-0.126009
1.07606	0.186682	2.19228	17.242	11.1211	0							1.11617	-0.126009
1.07689	0.186458	2.19394	17.242	11.1294	0							1.117	-0.126009
1.07772	0.18616	2.1956	17.242	11.1377	0							1.11783	-0.126009
1.07855	0.185804	2.19726	17.2419	11.146	0							1.11866	-0.126009
1.07938	0.185799	2.19892	17.2419	11.1543	0							1.11949	-0.126009
1.08021	0.185224	2.20058	17.2417	11.1626	0							1.12032	-0.126009
1.08104	0.184195	2.20224	17.2416	11.1709	0							1.12115	-0.126009
1.08187	0.183649	2.2039	17.2415	11.1792	0							1.12198	-0.126009
1.0827	0.18416	2.20556	17.2413	11.1875	0							1.12281	-0.126009
1.08353	0.184217	2.20722	17.2412	11.1958	0							1.12364	-0.126009
1.08436	0.18348	2.20888	17.2411	11.2041	0							1.12447	-0.126009
1.08519	0.183592	2.21054	17.2409	11.2124	0							1.1253	-0.126009
1.08602	0.183252	2.2122	17.2409	11.2207	0							1.12613	-0.126009
1.08685	0.182376	2.21386	17.2407	11.229	0							1.12696	-0.126009
1.08768	0.181889	2.21552	17.2407	11.2373	0							1.12779	-0.126009
1.08851	0.181445	2.21718	17.2406	11.2456	0							1.12862	-0.126009
1.08934	0.180798	2.21884	17.2405	11.2539	0							1.12945	-0.126009
1.09017	0.18042	2.2205	17.2403	11.2622	0							1.13028	-0.126009
1.091	0.179656	2.22216	17.2401	11.2705	0							1.13111	-0.126009
1.09183	0.179068	2.22382	17.24	11.2788	0							1.13194	-0.126009
1.09266	0.179375	2.22548	17.24	11.2871	0							1.13277	-0.126009
1.09349	0.179228	2.22714	17.24	11.2954	0							1.1336	-0.126009
1.09432	0.17866	2.2288	17.24	11.3037	0							1.13443	-0.126009
1.09515	0.178609	2.23046	17.2399	11.312	0							1.13526	-0.126009
1.09597	0.178804	2.23212	17.2399	11.3203	0							1.13609	-0.126009
1.09681	0.178442	2.23378	17.2399	11.3286	0							1.13692	-0.126009
1.09763	0.177508	2.23543	17.2398	11.3369	0							1.13775	-0.126009
1.09847	0.176792	2.2371	17.2399	11.3452	0							1.13858	-0.126009
1.09929	0.176365	2.23875	17.2398	11.3534	0							1.13941	-0.126009
1.10013	0.176314	2.24042	17.2398	11.3617	0							1.14024	-0.126009
1.10095	0.176178	2.24207	17.2397	11.37	0							1.14107	-0.126009
1.10178	0.175701	2.24373	17.2396	11.3783	0							1.1419	-0.126009
1.10261	0.175968	2.24539	17.2396	11.3866	0							1.14273	-0.126009
1.10344	0.176183	2.24705	17.2396	11.3949	0							1.14356	-0.126009
1.10427	0.176293	2.24871	17.2395	11.4032	0							1.14439	-0.126009
1.1051	0.176815	2.25037	17.2395	11.4115	0							1.14522	-0.126009
1.10593	0.176746	2.25203	17.2395	11.4198	0							1.14605	-0.126009
1.10676	0.176208	2.25369	17.2395	11.4281	0							1.14688	-0.126009
1.10759	0.175812	2.25535	17.2393	11.4364	0							1.14771	-0.126009
1.10842	0.17556	2.25701	17.2393	11.4447	0							1.14854	-0.126009
1.10925	0.175953	2.25867	17.2391	11.453	0							1.14937	-0.126009
1.11008	0.176638	2.26033	17.2389	11.4613	0							1.1502	-0.126009
1.11091	0.177005	2.26199	17.2389	11.4696	0							1.15103	-0.126009
1.11174	0.177261	2.26365	17.2389	11.4779	0							1.15186	-0.126009
1.11257	0.177625	2.26531	17.2388	11.4862	0							1.15269	-0.126009
1.1134	0.177823	2.26697	17.2387	11.4945	0							1.15352	-0.126009
1.11423	0.177745	2.26863	17.2386	11.5028	0							1.15435	-0.126009
1.11506	0.178115	2.27029	17.2386	11.5111	0							1.15518	-0.126009
1.11589	0.178259	2.27195	17.2386	11.5194	0							1.15601	-0.126009
1.11672	0.178016	2.27361	17.2385	11.5277	0							1.15684	-0.126009
1.11755	0.178756	2.27527	17.2384	11.536	0							1.15766	-0.126009
1.11838	0.179844	2.27693	17.2383	11.5443	0							1.1585	-0.126009
1.11921	0.181383	2.27859	17.2383	11.5526	0							1.15932	-0.126009
1.12004	0.183047	2.28025	17.2382	11.5609	0							1.16016	-0.126009
1.12087	0.184342	2.28191	17.2382	11.5692	0							1.16098	-0.126009
1.1217	0.185636	2.28357	17.2381	11.5775	0							1.16182	-0.126009
1.12253	0.187521	2.28523	17.2379	11.5858	0							1.16264	-0.126009
1.12336	0.189126	2.28689	17.2377	11.5941	0							1.16347	-0.126009
1.12419	0.189849	2.28855	17.2377	11.6024	0							1.1643	-0.126009
1.12502	0.19115	2.29021	17.2377	11.6107	0							1.16513	-0.126009
1.12585	0.19309	2.29187	17.2376	11.619	0							1.16596	-0.126009
1.12668	0.19458	2.29353	17.2375	11.6273	0							1.16679	-0.126009
1.12751	0.196187	2.29519	17.2375	11.6356	0							1.16762	-0.126009
1.12834	0.19824	2.29685	17.2375	11.6439	0							1.16845	-0.126009
1.12917	0.2004	2.29851	17.2375	11.6522	0							1.16928	-0.126009
1.13	0.202628	2.30017	17.2374	11.6605	0							1.17011	-0.126009
1.13083	0.205515	2.30183	17.2374	11.6688	0							1.17094	-0.126009
1.13166	0.20863	2.30349	17.2373	11.6771	0							1.17177	-0.126009
1.13249	0.211767	2.30515	17.2372	11.6854	0							1.1726	-0.126009
1.13332	0.214782	2.30681	17.2373	11.6937	0							1.17343	-0.126009
1.13415	0.21717	2.30846	17.2372	11.702	0							1.17426	-0.126009
1.13498	0.219806	2.31013	17.2371	11.7103	0							1.17509	-0.126009
1.13581	0.222893	2.31178	17.237	11.7186	0							1.17592	-0.126009
1.13664	0.225669	2.31345	17.2368	11.7269	0							1.17675	-0.126009
1.13747	0.228159	2.3151	17.2367	11.7352	0							1.17758	-0.126009
1.1383	0.231616	2.31676	17.2366	11.7435	0							1.17841	-0.126009
1.13913	0.23596	2.31842	17.2364	11.7518	0							1.17924	-0.126009
1.13996	0.240343	2.32008	17.2363	11.7601	0							1.18007	-0.126009
1.14079	0.244406	2.32174	17.2361	11.7684	0							1.1809	-0.126009
1.14162	0.248422	2.3234	17.2358	11.7767	0							1.18173	-0.126009
1.14245	0.252289	2.32506	17.2356	11.785	0							1.18256	-0.126009
1.14328	0.256162	2.32672	17.2355	11.7933	0							1.18339	-0.126009
1.14411	0.259555	2.32838	17.2354	11.8016	0							1.18422	-0.126009
1.14494	0.263091	2.33004	17.2353	11.8099	0							1.18505	-0.126009
1.14577	0.266917	2.3317	17.2352	11.8182	0							1.18588	-0.126009
1.1466	0.270776	2.33336	17.2351	11.8265	0							1.18671	-0.126009
1.14743	0.274415	2.33502	17.2351	11.8347	0							1.18754	-0.126009
1.14826	0.277943	2.33668	17.235	11.843	0							1.18837	-0.126009
1.14909	0.281461	2.33834	17.2349	11.8513	0							1.1892	-0.126009
1.14992	0.284915	2.34	17.2347	11.8596	0							1.19003	-0.126009
1.15075	0.288692	2.34166	17.2348	11.8679	0							1.19086	-0.126009
1.15158	0.292541	2.34332	17.2348	11.8762	0							1.19169	-0.126009
1.15241	0.296458	2.34498	17.2348	11.8845	0							1.19252	-0.126009
1.15324	0.300341	2.34664	17.2348	11.8928	0							1.19335	-0.126009
1.15407	0.303653	2.3483	17.2347	11.9011	0							1.19418	-0.126009
1.1549	0.306662	2.34996	17.2346	11.9094	0							1.19501	-0.126009
1.15573	0.310441	2.35162	17.2345	11.9177	0							1.19584	-0.126009
1.15656	0.314024	2.35328	17.2345	11.926	0							1.19667	-0.126009
1.15739	0.317676	2.35494	17.2344	11.9343	0							1.1975	-0.126009
1.15821	0.321671	2.3566	17.2343	11.9426	0							1.19833	-0.126009
1.15905	0.325501	2.35826	17.2342	11.9509	0							1.19916	-0.126009
1.15987	0.328529	2.35992	17.2342	11.9592	0							1.19999	-0.126009
1.16071	0.331599	2.36158	17.2342	11.9675	0							1.20082	-0.126009
1.16153	0.33443	2.36324	17.234	11.9758	0							1.20165	-0.126009
1.16237	0.337309	2.3649	17.2339	11.9841	0							1.20248	-0.126009
1.16319	0.340629	2.36656	17.2339	11.9924	0							1.20331	-0.126009
1.16402	0.343875	2.36822	17.2339	12.0007	0							1.20414	-0.126009
1.16485	0.346626	2.36988	17.2338	12.009	0							1.20497	-0.126009
1.16568	0.34956	2.37154	17.2338	12.0173	0							1.2058	-0.126009
1.16651	0.351961	2.3732	17.2337	12.0256	0							1.20663	-0.126009
1.16734	0.354278	2.37486	17.2336	12.0339	0							1.20746	-0.126009
1.16817	0.357004	2.37652	17.2335	12.0422	0							1.20829	-0.126009
1.169	0.359755	2.37818	17.2334	12.0505	0							1.20912	-0.126009
1.16983	0.362226	2.37984	17.2333	12.0588	0							1.20995	-0.126009
1.17066	0.364334	2.3815	17.2331	12.0671	0							1.21078	-0.126009
1.17149	0.365841	2.38315	17.233	12.0754	0							1.21161	-0.126009
1.17232	0.367997	2.38482	17.2329	12.0837	0							1.21244	-0.126009
1.17315	0.370087	2.38647	17.2329	12.092	0							1.21327	-0.126009
1.17398	0.371893	2.38813	17.2329	12.1003	0							1.2141	-0.126009
1.17481	0.373448	2.38979	17.2328	12.1086	0							1.21493	-0.126009
1.17564	0.375375	2.39145	17.2328	12.1169	0							1.21576	-0.126009
1.17647	0.376923	2.39311	17.2328	12.1252	0							1.21659	-0.126009
1.1773	0.378089	2.39477	17.2327	12.1335	0							1.21742	-0.126009
1.17813	0.378992	2.39643	17.2327	12.1418	0							1.21825	-0.126009
1.17896	0.379945	2.39809	17.2326	12.1501	0							1.21907	-0.126009
1.17979	0.381134	2.39975	17.2325	12.1584	0							1.21991	-0.126009
1.18062	0.382272	2.40141	17.2326	12.1667	0							1.22073	-0.126009
1.18145	0.383154	2.40307	17.2326	12.175	0							1.22157	-0.126009
1.18228	0.383721	2.40473	17.2325	12.1833	0							1.22239	-0.126009
1.18311	0.384596	2.40639	17.2324	12.1916	0							1.22323	-0.126009
1.18394	0.384713	2.40805	17.2323	12.1999	0							1.22405	-0.126009
1.18477	0.385162	2.40971	17.2321	12.2082	0							1.22489	-0.126009
1.1856	0.385835	2.41137	17.232	12.2165	0							1.22571	-0.126009
1.18643	0.386379	2.41303	17.2318	12.2248	0							1.22654	-0.126009
1.18726	0.386326	2.41469	17.2318	12.2331	0							1.22737	-0.126009
1.18809	0.386082	2.41635	17.2317	12.2414	0							1.2282	-0.126009
1.18892	0.386367	2.41801	17.2316	12.2497	0							1.22903	-0.126009
1.18975	0.386956	2.41967	17.2315	12.258	0							1.22986	-0.126009
1.19058	0.38656	2.42133	17.2314	12.2663	0							1.23069	-0.126009
1.19141	0.386633	2.42299	17.2313	12.2746	0							1.23152	-0.126009
1.19224	0.386908	2.42465	17.2312	12.2829	0							1.23235	-0.126009
1.19307	0.386498	2.42631	17.2312	12.2912	0							1.23318	-0.126009
1.1939	0.386006	2.42797	17.2311	12.2995	0							1.23401	-0.126009
1.19473	0.385779	2.42963	17.231	12.3078	0							1.23484	-0.126009
1.19556	0.386002	2.43129	17.2308	12.3161	0							1.23567	-0.126009
1.19639	0.386197	2.43295	17.2307	12.3243	0							1.2365	-0.126009
1.19722	0.385035	2.43461	17.2306	12.3326	0							1.23733	-0.126009
1.19805	0.384437	2.43627	17.2306	12.3409	0							1.23816	-0.126009
1.19888	0.384131	2.43793	17.2306	12.3492	0							1.23899	-0.126009
1.19971	0.384193	2.43959	17.2305	12.3575	0							1.23982	-0.126009
1.20054	0.384059	2.44125	17.2305	12.3658	0							1.24065	-0.126009
1.20137	0.383921	2.44291	17.2306	12.3741	0							1.24148	-0.126009
1.2022	0.383876	2.44457	17.2306	12.3824	0							1.24231	-0.126009
1.20303	0.382951	2.44623	17.2306	12.3907	0							1.24314	-0.126009
1.20386	0.382398	2.44789	17.2305	12.399	0							1.24397	-0.126009
1.20469	0.381293	2.44955	17.2305	12.4073	0							1.2448	-0.126009
1.20552	0.38015	2.45121	17.2305	12.4156	0							1.24563	-0.126009
1.20635	0.379043	2.45287	17.2305	12.4239	0							1.24646	-0.126009
1.20718	0.37819	2.45452	17.2304	12.4322	0							1.24729	-0.126009
1.20801	0.377556	2.45619	17.2304	12.4405	0							1.24812	-0.126009
1.20884	0.376091	2.45784	17.2304	12.4488	0							1.24895	-0.126009
1.20967	0.374574	2.45951	17.2304	12.4571	0							1.24978	-0.126009
1.2105	0.373551	2.46116	17.2304	12.4654	0							1.25061	-0.126009
1.21133	0.372464	2.46282	17.2303	12.4737	0							1.25144	-0.126009
1.21216	0.371601	2.46448	17.2302	12.482	0							1.25227	-0.126009
1.21299	0.37104	2.46614	17.2302	12.4903	0							1.2531	-0.126009
1.21382	0.370103	2.4678	17.23	12.4986	0							1.25393	-0.126009
1.21465	0.36887	2.46946	17.2299	12.5069	0							1.25476	-0.126009
1.21548	0.367456	2.47112	17.2298	12.5152	0							1.25559	-0.126009
1.21631	0.365661	2.47278	17.2297	12.5235	0							1.25642	-0.126009
1.21714	0.36467	2.47444	17.2296	12.5318	0							1.25725	-0.126009
1.21797	0.364037	2.4761	17.2296	12.5401	0							1.25808	-0.126009
1.2188	0.362384	2.47776	17.2295	12.5484	0							1.25891	-0.126009
1.21963	0.361911	2.47942	17.2294	12.5567	0							1.25974	-0.126009
1.22046	0.361515	2.48108	17.2293	12.565	0							1.26057	-0.126009
1.22128	0.359693	2.48274	17.2292	12.5733	0							1.2614	-0.126009
1.22212	0.358357	2.4844	17.2291	12.5816	0							1.26223	-0.126009
1.22294	0.356336	2.48606	17.229	12.5899	0							1.26306	-0.126009
1.22378	0.354723	2.48772	17.2289	12.5982	0							1.26389	-0.126009
1.2246	0.352802	2.48938	17.2287	12.6065	0							1.26472	-0.126009
1.22544	0.351491	2.49104	17.2287	12.6148	0							1.26555	-0.126009
1.22626	0.350006	2.4927	17.2286	12.6231	0							1.26638	-0.126009
1.22709	0.348275	2.49436	17.2285	12.6314	0							1.26721	-0.126009
1.22792	0.346201	2.49602	17.2284	12.6397	0							1.26804	-0.126009
1.22875	0.344647	2.49768	17.2283	12.648	0							1.26887	-0.126009
1.22958	0.343763	2.49934	17.2283	12.6563	0							1.2697	-0.126009
1.23041	0.342328	2.501	17.2282	12.6646	0							1.27053	-0.126009
1.23124	0.340506	2.50266	17.2281	12.6729	0							1.27136	-0.126009
1.23207	0.339007	2.50432	17.2281	12.6812	0							1.27219	-0.126009
1.2329	0.338805	2.50598	17.228	12.6895	0							1.27302	-0.126009
1.23373	0.337533	2.50764	17.228	12.6978	0							1.27385	-0.126009
1.23456	0.33576	2.5093	17.228	12.7061	0							1.27468	-0.126009
1.23539	0.333718	2.51096	17.2278	12.7144	0							1.27551	-0.126009
1.23622	0.332045	2.51262	17.2277	12.7227	0							1.27634	-0.126009
1.23705	0.330097	2.51428	17.2276	12.731	0							1.27717	-0.126009
1.23788	0.327885	2.51594	17.2277	12.7393	0							1.278	-0.126009
1.23871	0.327047	2.5176	17.2274	12.7476	0							1.27883	-0.126009
1.23954	0.326454	2.51926	17.2273	12.7559	0							1.27966	-0.126009
1.24037	0.32432	2.52092	17.2272	12.7642	0							1.28049	-0.126009
1.2412	0.322833	2.52258	17.2271	12.7725	0							1.28132	-0.126009
1.24203	0.32058	2.52424	17.227	12.7808	0							1.28215	-0.126009
1.24286	0.319593	2.5259	17.2269	12.7891	0							1.28297	-0.126009
1.24369	0.317344	2.52755	17.2269	12.7974	0							1.28381	-0.126009
1.24452	0.315569	2.52922	17.2267	12.8057	0							1.28463	-0.126009
1.24535	0.313601	2.53087	17.2267	12.814	0							1.28547	-0.126009
1.24618	0.312106	2.53254	17.2266	12.8222	0							1.28629	-0.126009
1.24701	0.310615	2.53419	17.2265	12.8305	0							1.28713	-0.126009
1.24784	0.309289	2.53585	17.2264	12.8388	0							1.28795	-0.126009
1.24867	0.308141	2.53751	17.2262	12.8471	0							1.28878	-0.126009
1.2495	0.307578	2.53917	17.2262	12.8554	0							1.28961	-0.126009
1.25033	0.306944	2.54083	17.2261	12.8637	0							1.29044	-0.126009
1.25116	0.30577	2.54249	17.2261	12.872	0							1.29127	-0.126009
1.25199	0.304871	2.54415	17.226	12.8803	0							1.2921	-0.126009
1.25282	0.303767	2.54581	17.2259	12.8886	0							1.29293	-0.126009
1.25365	0.302604	2.54747	17.226	12.8969	0							1.29376	-0.126009
1.25448	0.300669	2.54913	17.226	12.9052	0							1.29459	-0.126009
1.25531	0.299314	2.55079	17.226	12.9135	0							1.29542	-0.126009
1.25614	0.297945	2.55245	17.226	12.9218	0							1.29625	-0.126009
1.25697	0.296977	2.55411	17.226	12.9301	0							1.29708	-0.126009
1.2578	0.296352	2.55577	17.226	12.9384	0							1.29791	-0.126009
1.25863	0.294677	2.55743	17.226	12.9467	0							1.29874	-0.126009
1.25946	0.293471	2.55909	17.226	12.955	0							1.29957	-0.126009
1.26029	0.293204	2.56075	17.226	12.9633	0							1.3004	-0.126009
1.26112	0.291853	2.56241	17.226	12.9716	0							1.30123	-0.126009
1.26195	0.290503	2.56407	17.226	12.9799	0							1.30206	-0.126009
1.26278	0.2903	2.56573	17.226	12.9882	0							1.30289	-0.126009
1.26361	0.289602	2.56739	17.2259	12.9965	0							1.30372	-0.126009
1.26444	0.288886	2.56905	17.2257	13.0048	0							1.30455	-0.126009
1.26527	0.288574	2.57071	17.2256	13.0131	0							1.30538	-0.126009
1.2661	0.287476	2.57237	17.2254	13.0214	0							1.30621	-0.126009
1.26693	0.286442	2.57403	17.2253	13.0297	0							1.30704	-0.126009
1.26776	0.285617	2.57569	17.2253	13.038	0							1.30787	-0.126009
1.26859	0.284255	2.57735	17.2252	13.0463	0							1.3087	-0.126009
1.26942	0.282888	2.57901	17.2251	13.0546	0							1.30953	-0.126009
1.27025	0.281958	2.58067	17.2251	13.0629	0							1.31036	-0.126009
1.27108	0.280806	2.58233	17.225	13.0712	0							1.31119	-0.126009
1.27191	0.279193	2.58399	17.2249	13.0795	0							1.31202	-0.126009
1.27274	0.277948	2.58565	17.2248	13.0878	0							1.31285	-0.126009
1.27357	0.277138	2.58731	17.2247	13.0961	0							1.31368	-0.126009
1.2744	0.275083	2.58897	17.2246	13.1044	0							1.31451	-0.126009
1.27523	0.273606	2.59063	17.2245	13.1127	0							1.31534	-0.126009
1.27606	0.272531	2.59229	17.2244	13.121	0							1.31617	-0.126009
1.27689	0.272128	2.59395	17.2243	13.1293	0							1.317	-0.126009
1.27772	0.271335	2.59561	17.2241	13.1376	0							1.31783	-0.126009
1.27855	0.269959	2.59727	17.224	13.1459	0							1.31866	-0.126009
1.27938	0.269287	2.59893	17.2238	13.1542	0							1.31949	-0.126009
1.28021	0.268342	2.60059	17.2237	13.1625	0							1.32032	-0.126009
1.28104	0.267367	2.60224	17.2237	13.1708	0							1.32115	-0.126009
1.28187	0.266674	2.60391	17.2237	13.1791	0							1.32198	-0.126009
1.2827	0.265795	2.60556	17.2237	13.1874	0							1.32281	-0.126009
1.28353	0.265504	2.60722	17.2236	13.1957	0							1.32364	-0.126009
1.28435	0.264634	2.60888	17.2235	13.204	0							1.32447	-0.126009
1.28519	0.26379	2.61054	17.2235	13.2123	0							1.3253	-0.126009
1.28601	0.26299	2.6122	17.2235	13.2206	0							1.32613	-0.126009
1.28685	0.262581	2.61386	17.2234	13.2289	0							1.32696	-0.126009
1.28767	0.262113	2.61552	17.2234	13.2372	0							1.32779	-0.126009
1.28851	0.261504	2.61718	17.2233	13.2455	0							1.32862	-0.126009
1.28933	0.260546	2.61884	17.2232	13.2538	0							1.32945	-0.126009
1.29016	0.259061	2.6205	17.2231	13.2621	0							1.33028	-0.126009
1.29099	0.256884	2.62216	17.223	13.2704	0							1.33111	-0.126009
1.29182	0.255079	2.62382	17.2229	13.2787	0							1.33194	-0.126009
1.29265	0.254174	2.62548	17.2228	13.287	0							1.33277	-0.126009
1.29348	0.252312	2.62714	17.2228	13.2953	0							1.3336	-0.126009
1.29431	0.250815	2.6288	17.2227	13.3035	0							1.33443	-0.126009
1.29514	0.249294	2.63046	17.2227	13.3118	0							1.33526	-0.126009
1.29597	0.248687	2.63212	17.2226	13.3201	0							1.33609	-0.126009
1.2968	0.248016	2.63378	17.2225	13.3284	0							1.33692	-0.126009
1.29763	0.246746	2.63544	17.2225	13.3367	0							1.33775	-0.126009
1.29846	0.245452	2.6371	17.2224	13.345	0							1.33858	-0.126009
1.29929	0.244392	2.63876	17.2223	13.3533	0							1.33941	-0.126009
1.30012	0.243687	2.64042	17.2222	13.3616	0							1.34024	-0.126009
1.30095	0.241941	2.64208	17.2222	13.3699	0							1.34107	-0.126009
1.30178	0.24013	2.64374	17.222	13.3782	0							1.3419	-0.126009
1.30261	0.238741	2.6454	17.2219	13.3865	0							1.34273	-0.126009
1.30344	0.236772	2.64706	17.2218	13.3948	0							1.34356	-0.126009
1.30427	0.235279	2.64872	17.2217	13.4031	0							1.34439	-0.126009
1.3051	0.233578	2.65038	17.2216	13.4114	0							1.34522	-0.126009
1.30593	0.232173	2.65204	17.2216	13.4197	0							1.34604	-0.126009
1.30676	0.230729	2.6537	17.2216	13.428	0							1.34688	-0.126009
1.30759	0.22948	2.65536	17.2216	13.4363	0							1.3477	-0.126009
1.30842	0.228334	2.65702	17.2216	13.4446	0							1.34854	-0.126009
1.30925	0.227621	2.65868	17.2217	13.4529	0							1.34936	-0.126009
1.31008	0.22698	2.66034	17.2217	13.4612	0							1.3502	-0.126009
1.31091	0.226348	2.662	17.2217	13.4695	0							1.35102	-0.126009
1.31174	0.225448	2.66366	17.2217	13.4778	0							1.35185	-0.126009
1.31257	0.22399	2.66532	17.2216	13.4861	0							1.35268	-0.126009
1.3134	0.222652	2.66698	17.2216	13.4944	0							1.35351	-0.126009
1.31423	0.221256	2.66864	17.2216	13.5027	0							1.35434	-0.126009
1.31506	0.219998	2.6703	17.2216	13.511	0							1.35517	-0.126009
1.31589	0.21923	2.67196	17.2215	13.5193	0							1.356	-0.126009
1.31672	0.218094	2.67361	17.2214	13.5276	0							1.35683	-0.126009
1.31755	0.217014	2.67528	17.2212	13.5359	0							1.35766	-0.126009
1.31838	0.216031	2.67693	17.2211	13.5442	0							1.35849	-0.126009
1.31921	0.214685	2.6786	17.2212	13.5525	0							1.35932	-0.126009
1.32004	0.213916	2.68025	17.2211	13.5608	0							1.36015	-0.126009
1.32087	0.212822	2.68191	17.221	13.5691	0							1.36098	-0.126009
1.3217	0.211606	2.68357	17.2209	13.5774	0							1.36181	-0.126009
1.32253	0.210595	2.68523	17.2208	13.5857	0							1.36264	-0.126009
1.32336	0.209534	2.68689	17.2208	13.594	0							1.36347	-0.126009
1.32419	0.208315	2.68855	17.2207	13.6023	0							1.3643	-0.126009
1.32502	0.206956	2.69021	17.2206	13.6106	0							1.36513	-0.126009
1.32585	0.205633	2.69187	17.2205	13.6189	0							1.36596	-0.126009
1.32668	0.204081	2.69353	17.2204	13.6272	0							1.36679	-0.126009
1.32751	0.202742	2.69519	17.2203	13.6355	0							1.36762	-0.126009
1.32834	0.201456	2.69685	17.2202	13.6438	0							1.36845	-0.126009
1.32917	0.200438	2.69851	17.2202	13.6521	0							1.36928	-0.126009
1.33	0.19925	2.70017	17.2201	13.6604	0							1.37011	-0.126009
1.33083	0.198139	2.70183	17.2199	13.6687	0							1.37094	-0.126009
1.33166	0.197595	2.70349	17.2198	13.677	0							1.37177	-0.126009
1.33249	0.197347	2.70515	17.2198	13.6853	0							1.3726	-0.126009
1.33332	0.197062	2.70681	17.2197	13.6936	0							1.37343	-0.126009
1.33415	0.196671	2.70847	17.2195	13.7019	0							1.37426	-0.126009
1.33498	0.196842	2.71013	17.2194	13.7102	0							1.37509	-0.126009
1.33581	0.196963	2.71179	17.2193	13.7185	0							1.37592	-0.126009
1.33664	0.196737	2.71345	17.2192	13.7268	0							1.37675	-0.126009
1.33747	0.196266	2.71511	17.2191	13.7351	0							1.37758	-0.126009
1.3383	0.19564	2.71677	17.219	13.7434	0							1.37841	-0.126009
1.33913	0.194925	2.71843	17.219	13.7517	0							1.37924	-0.126009
1.33996	0.193787	2.72009	17.219	13.76	0							1.38007	-0.126009
1.34079	0.192821	2.72175	17.2188	13.7683	0							1.3809	-0.126009
1.34162	0.191897	2.72341	17.2186	13.7766	0							1.38173	-0.126009
1.34245	0.191046	2.72507	17.2185	13.7849	0							1.38256	-0.126009
1.34328	0.190233	2.72673	17.2184	13.7931	0							1.38339	-0.126009
1.34411	0.189353	2.72839	17.2183	13.8014	0							1.38422	-0.126009
1.34494	0.18901	2.73005	17.2182	13.8097	0							1.38505	-0.126009
1.34577	0.188416	2.73171	17.2181	13.818	0							1.38588	-0.126009
1.34659	0.187448	2.73337	17.2181	13.8263	0							1.38671	-0.126009
1.34743	0.186704	2.73503	17.2181	13.8346	0							1.38754	-0.126009
1.34825	0.185828	2.73669	17.218	13.8429	0							1.38837	-0.126009
1.34909	0.185018	2.73835	17.218	13.8512	0							1.3892	-0.126009
1.34991	0.184381	2.74001	17.218	13.8595	0							1.39003	-0.126009
1.35075	0.183173	2.74167	17.2178	13.8678	0							1.39086	-0.126009
1.35157	0.182066	2.74333	17.2176	13.8761	0							1.39169	-0.126009
1.3524	0.18147	2.74499	17.2175	13.8844	0							1.39252	-0.126009
1.35323	0.180875	2.74665	17.2174	13.8927	0							1.39335	-0.126009
1.35406	0.180425	2.74831	17.2172	13.901	0							1.39418	-0.126009
1.35489	0.180381	2.74996	17.2171	13.9093	0							1.39501	-0.126009
1.35572	0.180464	2.75163	17.2169	13.9176	0							1.39584	-0.126009
1.35655	0.180075	2.75328	17.2168	13.9259	0							1.39667	-0.126009
1.35738	0.179785	2.75494	17.2167	13.9342	0							1.3975	-0.126009
1.35821	0.179458	2.7566	17.2165	13.9425	0							1.39833	-0.126009
1.35904	0.178508	2.75826	17.2165	13.9508	0							1.39916	-0.126009
1.35987	0.177657	2.75992	17.2165	13.9591	0							1.39999	-0.126009
1.3607	0.177139	2.76158	17.2163	13.9674	0							1.40082	-0.126009
1.36153	0.176457	2.76324	17.2161	13.9757	0							1.40165	-0.126009
1.36236	0.175756	2.7649	17.216	13.984	0							1.40248	-0.126009
1.36319	0.175239	2.76656	17.2159	13.9923	0							1.40331	-0.126009
1.36402	0.174474	2.76822	17.2158	14.0006	0							1.40414	-0.126009
1.36485	0.174486	2.76988	17.2159	14.0089	0							1.40497	-0.126009
1.36568	0.174566	2.77154	17.2159	14.0172	0							1.4058	-0.126009
1.36651	0.174177	2.7732	17.2158	14.0255	0							1.40663	-0.126009
1.36734	0.173158	2.77486	17.2158	14.0338	0							1.40745	-0.126009
1.36817	0.17336	2.77652	17.2158	14.0421	0							1.40829	-0.126009
1.369	0.173235	2.77818	17.2158	14.0504	0							1.40911	-0.126009
1.36983	0.17327	2.77984	17.2158	14.0587	0							1.40995	-0.126009
1.37066	0.172582	2.7815	17.2158	14.067	0							1.41077	-0.126009
1.37149	0.171573	2.78316	17.2157	14.0753	0							1.4116	-0.126009
1.37232	0.171624	2.78482	17.2157	14.0836	0							1.41244	-0.126009
1.37315	0.1711	2.78648	17.2156	14.0919	0							1.41326	-0.126009
1.37398	0.171256	2.78814	17.2155	14.1002	0							1.41409	-0.126009
1.37481	0.170871	2.7898	17.2154	14.1085	0							1.41492	-0.126009
1.37564	0.17059	2.79146	17.2153	14.1168	0							1.41575	-0.126009
1.37647	0.170163	2.79312	17.2152	14.1251	0							1.41658	-0.126009
1.3773	0.168633	2.79478	17.2151	14.1334	0							1.41741	-0.126009
1.37813	0.167177	2.79644	17.215	14.1417	0							1.41824	-0.126009
1.37896	0.166062	2.7981	17.2149	14.15	0							1.41907	-0.126009
1.37979	0.165655	2.79976	17.2149	14.1583	0							1.4199	-0.126009
1.38062	0.164929	2.80142	17.2149	14.1666	0							1.42073	-0.126009
1.38145	0.164535	2.80308	17.2149	14.1749	0							1.42156	-0.126009
1.38228	0.163827	2.80474	17.2148	14.1832	0							1.42239	-0.126009
1.38311	0.162683	2.8064	17.2147	14.1915	0							1.42322	-0.126009
1.38394	0.16179	2.80806	17.2146	14.1998	0							1.42405	-0.126009
1.38477	0.160915	2.80972	17.2144	14.2081	0							1.42488	-0.126009
1.3856	0.160503	2.81138	17.2143	14.2164	0							1.42571	-0.126009
1.38643	0.160331	2.81304	17.2142	14.2247	0							1.42654	-0.126009
1.38726	0.159923	2.8147	17.214	14.233	0							1.42737	-0.126009
1.38809	0.159394	2.81636	17.2138	14.2413	0							1.4282	-0.126009
1.38892	0.159075	2.81802	17.2137	14.2496	0							1.42903	-0.126009
1.38975	0.158717	2.81968	17.2137	14.2579	0							1.42986	-0.126009
1.39058	0.158263	2.82133	17.2136	14.2662	0							1.43069	-0.126009
1.39141	0.158238	2.823	17.2136	14.2744	0							1.43152	-0.126009
1.39224	0.158432	2.82465	17.2136	14.2827	0							1.43235	-0.126009
1.39307	0.158966	2.82631	17.2135	14.291	0							1.43318	-0.126009
1.3939	0.15866	2.82797	17.2135	14.2993	0							1.43401	-0.126009
1.39473	0.158068	2.82963	17.2134	14.3076	0							1.43484	-0.126009
1.39556	0.15771	2.83129	17.2134	14.3159	0							1.43567	-0.126009
1.39639	0.157533	2.83295	17.2134	14.3242	0							1.4365	-0.126009
1.39722	0.156813	2.83461	17.2135	14.3325	0							1.43733	-0.126009
1.39805	0.156268	2.83627	17.2135	14.3408	0							1.43816	-0.126009
1.39888	0.155183	2.83793	17.2135	14.3491	0							1.43899	-0.126009
1.39971	0.153719	2.83959	17.2134	14.3574	0							1.43982	-0.126009
1.40054	0.153526	2.84125	17.2134	14.3657	0							1.44065	-0.126009
1.40137	0.153287	2.84291	17.2133	14.374	0							1.44148	-0.126009
1.4022	0.152996	2.84457	17.2133	14.3823	0							1.44231	-0.126009
1.40303	0.153385	2.84623	17.2132	14.3906	0							1.44314	-0.126009
1.40386	0.15356	2.84789	17.2132	14.3989	0							1.44397	-0.126009
1.40469	0.153416	2.84955	17.2132	14.4072	0							1.4448	-0.126009
1.40552	0.152617	2.85121	17.2131	14.4155	0							1.44563	-0.126009
1.40635	0.151293	2.85287	17.213	14.4238	0							1.44646	-0.126009
1.40718	0.150276	2.85453	17.213	14.4321	0							1.44729	-0.126009
1.408	0.149724	2.85619	17.2128	14.4404	0							1.44812	-0.126009
1.40884	0.149467	2.85785	17.2128	14.4487	0							1.44895	-0.126009
1.40966	0.148937	2.85951	17.2127	14.457	0							1.44978	-0.126009
1.4105	0.148499	2.86117	17.2126	14.4653	0							1.45061	-0.126009
1.41132	0.147808	2.86283	17.2126	14.4736	0							1.45144	-0.126009
1.41216	0.14711	2.86449	17.2125	14.4819	0							1.45227	-0.126009
1.41298	0.146199	2.86615	17.2124	14.4902	0							1.4531	-0.126009
1.41382	0.145023	2.86781	17.2123	14.4985	0							1.45393	-0.126009
1.41464	0.144047	2.86947	17.2121	14.5068	0							1.45476	-0.126009
1.41547	0.142752	2.87113	17.2119	14.5151	0							1.45559	-0.126009
1.4163	0.142017	2.87279	17.2119	14.5234	0							1.45642	-0.126009
1.41713	0.141734	2.87445	17.2118	14.5317	0							1.45725	-0.126009
1.41796	0.140178	2.87611	17.2119	14.54	0							1.45808	-0.126009
1.41879	0.13966	2.87777	17.2119	14.5483	0							1.45891	-0.126009
1.41962	0.139603	2.87943	17.2119	14.5566	0							1.45974	-0.126009
1.42045	0.140162	2.88109	17.2119	14.5649	0							1.46057	-0.126009
1.42128	0.139885	2.88275	17.2119	14.5732	0							1.4614	-0.126009
1.42211	0.138501	2.88441	17.2119	14.5815	0							1.46223	-0.126009
1.42294	0.138181	2.88607	17.212	14.5898	0							1.46306	-0.126009
1.42377	0.137751	2.88773	17.212	14.5981	0							1.46389	-0.126009
1.4246	0.137949	2.88939	17.2119	14.6064	0							1.46472	-0.126009
1.42543	0.137869	2.89105	17.2119	14.6147	0							1.46555	-0.126009
1.42626	0.137529	2.8927	17.2119	14.623	0							1.46638	-0.126009
1.42709	0.136934	2.89437	17.2119	14.6313	0							1.46721	-0.126009
1.42792	0.135874	2.89602	17.2119	14.6396	0							1.46804	-0.126009
1.42875	0.134784	2.89769	17.2118	14.6479	0							1.46887	-0.126009
1.42958	0.134433	2.89934	17.2117	14.6562	0							1.46969	-0.126009
1.43041	0.133562	2.901	17.2116	14.6645	0							1.47053	-0.126009
1.43124	0.133542	2.90266	17.2114	14.6728	0							1.47135	-0.126009
1.43207	0.133394	2.90432	17.2114	14.6811	0							1.47219	-0.126009
1.4329	0.132888	2.90598	17.2113	14.6894	0							1.47301	-0.126009
1.43373	0.131893	2.90764	17.2112	14.6977	0							1.47385	-0.126009
1.43456	0.130407	2.9093	17.2111	14.706	0							1.47467	-0.126009
1.43539	0.129955	2.91096	17.2111	14.7143	0							1.47551	-0.126009
1.43622	0.129588	2.91262	17.211	14.7226	0							1.47633	-0.126009
1.43705	0.129347	2.91428	17.2109	14.7309	0							1.47716	-0.126009
1.43788	0.128598	2.91594	17.2108	14.7392	0							1.47799	-0.126009
1.43871	0.128165	2.9176	17.2108	14.7475	0							1.47882	-0.126009
1.43954	0.127671	2.91926	17.2108	14.7558	0							1.47965	-0.126009
1.44037	0.127599	2.92092	17.2108	14.764	0							1.48048	-0.126009
1.4412	0.127979	2.92258	17.2107	14.7723	0							1.48131	-0.126009
1.44203	0.127806	2.92424	17.2106	14.7806	0							1.48214	-0.126009
1.44286	0.127078	2.9259	17.2104	14.7889	0							1.48297	-0.126009
1.44369	0.126332	2.92756	17.2102	14.7972	0							1.4838	-0.126009
1.44452	0.124828	2.92922	17.2101	14.8055	0							1.48463	-0.126009
1.44535	0.123337	2.93088	17.2101	14.8138	0							1.48546	-0.126009
1.44618	0.122443	2.93254	17.21	14.8221	0							1.48629	-0.126009
1.44701	0.122169	2.9342	17.2101	14.8304	0							1.48712	-0.126009
1.44784	0.122026	2.93586	17.2101	14.8387	0							1.48795	-0.126009
1.44867	0.121549	2.93752	17.21	14.847	0							1.48878	-0.126009
1.4495	0.121274	2.93918	17.2101	14.8553	0							1.48961	-0.126009
1.45033	0.120687	2.94084	17.2101	14.8636	0							1.49044	-0.126009
1.45116	0.119716	2.9425	17.21	14.8719	0							1.49127	-0.126009
1.45199	0.118711	2.94416	17.2101	14.8802	0							1.4921	-0.126009
1.45282	0.118074	2.94582	17.21	14.8885	0							1.49293	-0.126009
1.45365	0.117592	2.94748	17.2099	14.8968	0							1.49376	-0.126009
1.45448	0.117278	2.94914	17.2098	14.9051	0							1.49459	-0.126009
1.45531	0.116447	2.9508	17.2097	14.9134	0							1.49542	-0.126009
1.45614	0.117099	2.95246	17.2098	14.9217	0							1.49625	-0.126009
1.45697	0.116864	2.95412	17.2097	14.93	0							1.49708	-0.126009
1.4578	0.116468	2.95578	17.2097	14.9383	0							1.49791	-0.126009
1.45863	0.114955	2.95744	17.2095	14.9466	0							1.49874	-0.126009
1.45946	0.115117	2.9591	17.2094	14.9549	0							1.49957	-0.126009
1.46029	0.115116	2.96076	17.2093	14.9632	0							1.5004	-0.126009
1.46112	0.115101	2.96242	17.2092	14.9715	0							1.50123	-0.126009
1.46195	0.11386	2.96408	17.209	14.9798	0							1.50206	-0.126009
1.46278	0.112355	2.96574	17.2088	14.9881	0							1.50289	-0.126009
1.46361	0.11329	2.96739	17.2087	14.9964	0							1.50372	-0.126009
1.46444	0.113015	2.96905	17.2087	15.0047	0							1.50455	-0.126009
1.46527	0.112531	2.97072	17.2085	15.013	0							1.50538	-0.126009
1.4661	0.111626	2.97237	17.2085	15.0213	0							1.50621	-0.126009
1.46693	0.11153	2.97403	17.2084	15.0296	0							1.50704	-0.126009
1.46776	0.111347	2.97569	17.2085	15.0379	0							1.50787	-0.126009
1.46859	0.111595	2.97735	17.2085	15.0462	0							1.5087	-0.126009
1.46942	0.111677	2.97901	17.2084	15.0545	0							1.50953	-0.126009
1.47025	0.111808	2.98067	17.2085	15.0628	0							1.51036	-0.126009
1.47107	0.111233	2.98233	17.2084	15.0711	0							1.51119	-0.126009
1.47191	0.110869	2.98399	17.2083	15.0794	0							1.51202	-0.126009
1.47273	0.110106	2.98565	17.2084	15.0877	0							1.51285	-0.126009
1.47357	0.109101	2.98731	17.2084	15.096	0							1.51368	-0.126009
1.47439	0.108249	2.98897	17.2085	15.1043	0							1.51451	-0.126009
1.47523	0.107943	2.99063	17.2085	15.1126	0							1.51534	-0.126009
1.47605	0.107618	2.99229	17.2085	15.1209	0							1.51617	-0.126009
1.47689	0.106866	2.99395	17.2083	15.1292	0							1.517	-0.126009
1.47771	0.106214	2.99561	17.2083	15.1375	0							1.51783	-0.126009
1.47854	0.105592	2.99727	17.2082	15.1458	0							1.51866	-0.126009
1.47937	0.105004	2.99893	17.208	15.1541	0							1.51949	-0.126009
1.4802	0.104899	3.00059	17.208	15.1624	0							1.52032	-0.126009
1.48103	0.10449	3.00225	17.208	15.1707	0							1.52115	-0.126009
1.48186	0.103829	3.00391	17.2078	15.179	0							1.52198	-0.126009
1.48269	0.103549	3.00557	17.2079	15.1873	0							1.52281	-0.126009
1.48352	0.102898	3.00723	17.2079	15.1956	0							1.52364	-0.126009
1.48435	0.102606	3.00889	17.2079	15.2039	0							1.52447	-0.126009
1.48518	0.102473	3.01055	17.2077	15.2122	0							1.5253	-0.126009
1.48601	0.102665	3.01221	17.2077	15.2205	0							1.52613	-0.126009
1.48684	0.103128	3.01387	17.2076	15.2288	0							1.52696	-0.126009
1.48767	0.103279	3.01553	17.2076	15.2371	0							1.52779	-0.126009
1.4885	0.102561	3.01719	17.2075	15.2454	0							1.52862	-0.126009
1.48933	0.101846	3.01885	17.2074	15.2536	0							1.52945	-0.126009
1.49016	0.10166	3.02051	17.2073	15.2619	0							1.53028	-0.126009
1.49099	0.101331	3.02217	17.2072	15.2702	0							1.53111	-0.126009
1.49182	0.100604	3.02383	17.2071	15.2785	0							1.53194	-0.126009
1.49265	0.100342	3.02549	17.207	15.2868	0							1.53276	-0.126009
1.49348	0.100492	3.02715	17.2069	15.2951	0							1.5336	-0.126009
1.49431	0.100613	3.02881	17.2069	15.3034	0							1.53442	-0.126009
1.49514	0.100651	3.03047	17.2069	15.3117	0							1.53526	-0.126009
1.49597	0.101394	3.03213	17.2067	15.32	0							1.53608	-0.126009
1.4968	0.101777	3.03379	17.2066	15.3283	0							1.53692	-0.126009
1.49763	0.101358	3.03545	17.2066	15.3366	0							1.53774	-0.126009
1.49846	0.100531	3.03711	17.2066	15.3449	0							1.53858	-0.126009
1.49929	0.09989	3.03877	17.2066	15.3532	0							1.5394	-0.126009
1.50012	0.099488	3.04042	17.2066	15.3615	0							1.54023	-0.126009
1.50095	0.09841	3.04209	17.2065	15.3698	0							1.54106	-0.126009
1.50178	0.098047	3.04374	17.2066	15.3781	0							1.54189	-0.126009
1.50261	0.097642	3.0454	17.2066	15.3864	0							1.54272	-0.126009
1.50344	0.097409	3.04706	17.2067	15.3947	0							1.54355	-0.126009
1.50427	0.097718	3.04872	17.2066	15.403	0							1.54438	-0.126009
1.5051	0.096865	3.05038	17.2066	15.4113	0							1.54521	-0.126009
1.50593	0.096179	3.05204	17.2066	15.4196	0							1.54604	-0.126009
1.50676	0.096129	3.0537	17.2065	15.4279	0							1.54687	-0.126009
1.50759	0.096386	3.05536	17.2064	15.4362	0							1.5477	-0.126009
1.50842	0.096101	3.05702	17.2063	15.4445	0							1.54853	-0.126009
1.50925	0.095869	3.05868	17.2062	15.4528	0							1.54936	-0.126009
1.51008	0.094946	3.06034	17.206	15.4611	0							1.55019	-0.126009
1.51091	0.094461	3.062	17.2059	15.4694	0							1.55102	-0.126009
1.51174	0.093698	3.06366	17.2058	15.4777	0							1.55185	-0.126009
1.51257	0.093425	3.06532	17.2056	15.486	0							1.55268	-0.126009
1.5134	0.093309	3.06698	17.2055	15.4943	0							1.55351	-0.126009
1.51423	0.092748	3.06864	17.2053	15.5026	0							1.55434	-0.126009
1.51506	0.092008	3.0703	17.2051	15.5109	0							1.55517	-0.126009
1.51589	0.09207	3.07196	17.205	15.5192	0							1.556	-0.126009
1.51672	0.091641	3.07362	17.2049	15.5275	0							1.55683	-0.126009
1.51755	0.090809	3.07528	17.2048	15.5358	0							1.55766	-0.126009
1.51838	0.090389	3.07694	17.2046	15.5441	0							1.55849	-0.126009
1.51921	0.09026	3.0786	17.2046	15.5524	0							1.55932	-0.126009
1.52004	0.090329	3.08026	17.2046	15.5607	0							1.56015	-0.126009
1.52087	0.090201	3.08192	17.2045	15.569	0							1.56098	-0.126009
1.5217	0.089736	3.08358	17.2044	15.5773	0							1.56181	-0.126009
1.52253	0.089664	3.08524	17.2045	15.5856	0							1.56264	-0.126009
1.52336	0.090113	3.0869	17.2046	15.5939	0							1.56347	-0.126009
1.52419	0.08943	3.08856	17.2047	15.6022	0							1.5643	-0.126009
1.52502	0.088709	3.09022	17.2047	15.6105	0							1.56513	-0.126009
1.52585	0.088934	3.09188	17.2047	15.6188	0							1.56596	-0.126009
1.52668	0.089316	3.09354	17.2046	15.6271	0							1.56679	-0.126009
1.52751	0.08897	3.0952	17.2046	15.6354	0							1.56762	-0.126009
1.52834	0.08844	3.09686	17.2044	15.6437	0							1.56845	-0.126009
1.52917	0.087958	3.09852	17.2044	15.652	0							1.56928	-0.126009
1.53	0.088097	3.10018	17.2043	15.6603	0							1.57011	-0.126009
1.53083	0.087754	3.10184	17.2042	15.6686	0							1.57094	-0.126009
1.53166	0.086875	3.1035	17.2041	15.6769	0							1.57177	-0.126009
1.53249	0.086352	3.10516	17.204	15.6852	0							1.5726	-0.126009
1.53332	0.086722	3.10682	17.2039	15.6935	0							1.57343	-0.126009
1.53415	0.08726	3.10848	17.2037	15.7018	0							1.57426	-0.126009
1.53497	0.087493	3.11014	17.2036	15.7101	0							1.57509	-0.126009
1.53581	0.087207	3.11179	17.2034	15.7184	0							1.57592	-0.126009
1.53663	0.086607	3.11346	17.2032	15.7267	0							1.57675	-0.126009
1.53747	0.085665	3.11511	17.2031	15.7349	0							1.57758	-0.126009
1.53829	0.085083	3.11678	17.2029	15.7432	0							1.57841	-0.126009
1.53913	0.084915	3.11843	17.2028	15.7515	0							1.57924	-0.126009
1.53995	0.085172	3.12009	17.2027	15.7598	0							1.58007	-0.126009
1.54078	0.084782	3.12175	17.2026	15.7681	0							1.5809	-0.126009
1.54161	0.084187	3.12341	17.2024	15.7764	0							1.58173	-0.126009
1.54244	0.084076	3.12507	17.2023	15.7847	0							1.58256	-0.126009
1.54327	0.083812	3.12673	17.2021	15.793	0							1.58339	-0.126009
1.5441	0.083271	3.12839	17.202	15.8013	0							1.58422	-0.126009
1.54493	0.083415	3.13005	17.2019	15.8096	0							1.58505	-0.126009
1.54576	0.08324	3.13171	17.2018	15.8179	0							1.58588	-0.126009
1.54659	0.083093	3.13337	17.2017	15.8262	0							1.58671	-0.126009
1.54742	0.083054	3.13503	17.2017	15.8345	0							1.58754	-0.126009
1.54825	0.082412	3.13669	17.2015	15.8428	0							1.58837	-0.126009
1.54908	0.081517	3.13835	17.2015	15.8511	0							1.5892	-0.126009
1.54991	0.081163	3.14001	17.2014	15.8594	0							1.59003	-0.126009
1.55074	0.081205	3.14167	17.2014	15.8677	0							1.59086	-0.126009
1.55157	0.081502	3.14333	17.2014	15.876	0							1.59169	-0.126009
1.5524	0.081726	3.14499	17.2013	15.8843	0							1.59252	-0.126009
1.55323	0.081671	3.14665	17.2013	15.8926	0							1.59335	-0.126009
1.55406	0.082063	3.14831	17.2012	15.9009	0							1.59418	-0.126009
1.55489	0.082364	3.14997	17.2012	15.9092	0							1.59501	-0.126009
1.55572	0.082438	3.15163	17.2013	15.9175	0							1.59583	-0.126009
1.55655	0.082888	3.15329	17.2013	15.9258	0							1.59667	-0.126009
1.55738	0.083126	3.15495	17.2012	15.9341	0							1.5975	-0.126009
1.55821	0.082922	3.15661	17.2012	15.9424	0							1.59832	-0.126009
1.55904	0.083203	3.15827	17.2013	15.9507	0							1.59916	-0.126009
1.55987	0.083393	3.15993	17.2013	15.959	0							1.59998	-0.126009
1.5607	0.083236	3.16159	17.2012	15.9673	0							1.60082	-0.126009
1.56153	0.082684	3.16325	17.2011	15.9756	0							1.60164	-0.126009
1.56236	0.082168	3.16491	17.201	15.9839	0							1.60247	-0.126009
1.56319	0.081818	3.16657	17.201	15.9922	0							1.6033	-0.126009
1.56402	0.081528	3.16823	17.2009	16.0005	0							1.60413	-0.126009
1.56485	0.080741	3.16989	17.2008	16.0088	0							1.60496	-0.126009
1.56568	0.080809	3.17155	17.2008	16.0171	0							1.60579	-0.126009
1.56651	0.081229	3.17321	17.2007	16.0254	0							1.60662	-0.126009
1.56734	0.080619	3.17487	17.2007	16.0337	0							1.60745	-0.126009
1.56817	0.079399	3.17653	17.2006	16.042	0							1.60828	-0.126009
1.569	0.078883	3.17819	17.2006	16.0503	0							1.60911	-0.126009
1.56983	0.078527	3.17985	17.2005	16.0586	0							1.60994	-0.126009
1.57066	0.078406	3.18151	17.2003	16.0669	0							1.61077	-0.126009
1.57149	0.077989	3.18317	17.2002	16.0752	0							1.6116	-0.126009
1.57232	0.078454	3.18483	17.2002	16.0835	0							1.61243	-0.126009
1.57315	0.079074	3.18648	17.2002	16.0918	0							1.61326	-0.126009
1.57398	0.078531	3.18815	17.2002	16.1001	0							1.61409	-0.126009
1.57481	0.077682	3.1898	17.2001	16.1084	0							1.61492	-0.126009
1.57564	0.07669	3.19146	17.2001	16.1167	0							1.61575	-0.126009
1.57647	0.075949	3.19312	17.2001	16.125	0							1.61658	-0.126009
1.5773	0.076236	3.19478	17.2001	16.1333	0							1.61741	-0.126009
1.57813	0.076737	3.19644	17.2002	16.1416	0							1.61824	-0.126009
1.57896	0.076931	3.1981	17.2002	16.1499	0							1.61907	-0.126009
1.57979	0.077296	3.19976	17.2002	16.1582	0							1.6199	-0.126009
1.58062	0.077154	3.20142	17.2003	16.1665	0							1.62073	-0.126009
1.58145	0.076193	3.20308	17.2003	16.1748	0							1.62156	-0.126009
1.58228	0.076042	3.20474	17.2004	16.1831	0							1.62239	-0.126009
1.58311	0.076779	3.2064	17.2004	16.1914	0							1.62322	-0.126009
1.58394	0.076956	3.20806	17.2004	16.1997	0							1.62405	-0.126009
1.58477	0.076719	3.20972	17.2003	16.208	0							1.62488	-0.126009
1.5856	0.076511	3.21138	17.2003	16.2163	0							1.62571	-0.126009
1.58643	0.075704	3.21304	17.2003	16.2246	0							1.62654	-0.126009
1.58726	0.075035	3.2147	17.2004	16.2328	0							1.62737	-0.126009
1.58809	0.074871	3.21636	17.2004	16.2411	0							1.6282	-0.126009
1.58892	0.07446	3.21802	17.2004	16.2494	0							1.62903	-0.126009
1.58975	0.074518	3.21968	17.2003	16.2577	0							1.62986	-0.126009
1.59058	0.074627	3.22134	17.2003	16.266	0							1.63069	-0.126009
1.59141	0.074202	3.223	17.2003	16.2743	0							1.63152	-0.126009
1.59224	0.073604	3.22466	17.2004	16.2826	0							1.63235	-0.126009
1.59307	0.073349	3.22632	17.2003	16.2909	0							1.63318	-0.126009
1.5939	0.073136	3.22798	17.2002	16.2992	0							1.63401	-0.126009
1.59473	0.073359	3.22964	17.2	16.3075	0							1.63484	-0.126009
1.59556	0.073613	3.2313	17.2	16.3158	0							1.63567	-0.126009
1.59638	0.07306	3.23296	17.1999	16.3241	0							1.6365	-0.126009
1.59722	0.07287	3.23462	17.1998	16.3324	0							1.63733	-0.126009
1.59804	0.072854	3.23628	17.1997	16.3407	0							1.63816	-0.126009
1.59888	0.072086	3.23794	17.1995	16.349	0							1.63899	-0.126009
1.5997	0.071193	3.2396	17.1994	16.3573	0							1.63982	-0.126009
1.60054	0.070612	3.24126	17.1994	16.3656	0							1.64065	-0.126009
1.60136	0.070335	3.24292	17.1994	16.3739	0							1.64148	-0.126009
1.6022	0.070084	3.24458	17.1993	16.3822	0							1.64231	-0.126009
1.60302	0.070241	3.24624	17.1992	16.3905	0							1.64314	-0.126009
1.60385	0.070486	3.2479	17.1992	16.3988	0							1.64397	-0.126009
1.60468	0.07019	3.24956	17.1991	16.4071	0							1.6448	-0.126009
1.60551	0.069757	3.25122	17.199	16.4154	0							1.64563	-0.126009
1.60634	0.069624	3.25288	17.1989	16.4237	0							1.64646	-0.126009
1.60717	0.069474	3.25454	17.1988	16.432	0							1.64729	-0.126009
1.608	0.069251	3.2562	17.1987	16.4403	0							1.64812	-0.126009
1.60883	0.068955	3.25786	17.1986	16.4486	0							1.64895	-0.126009
1.60966	0.068704	3.25951	17.1986	16.4569	0							1.64978	-0.126009
1.61049	0.068503	3.26118	17.1985	16.4652	0							1.65061	-0.126009
1.61132	0.068366	3.26283	17.1985	16.4735	0							1.65144	-0.126009
1.61215	0.068346	3.26449	17.1985	16.4818	0							1.65227	-0.126009
1.61298	0.068339	3.26615	17.1985	16.4901	0							1.6531	-0.126009
1.61381	0.068121	3.26781	17.1984	16.4984	0							1.65393	-0.126009
1.61464	0.067537	3.26947	17.1983	16.5067	0							1.65476	-0.126009
1.61547	0.067792	3.27113	17.1982	16.515	0							1.65559	-0.126009
1.6163	0.068345	3.27279	17.1981	16.5233	0							1.65642	-0.126009
[truncated: 41,834 more rows]
