# Supplementary material for: GRK2 kinases in the primary cilium initiate SMOOTHENED-PKA signaling in the Hedgehog cascade
Source: PLoS Biol. 2024 Aug 13;22(8):e3002685. doi: 10.1371/journal.pbio.3002685 (PMC11322411; doi:10.1371/journal.pbio.3002685)
Supplement: S7 Data — (XLSX) [file pbio.3002685.s019.xlsx]

## Sheet: Figure 7A
Code	Rachel	Olivia	Robby	Katherine	Alyssa	Tiffany	AVERAGE	lumen length	% of length	Sample	genotype	Rb antibody
roar	78.38	32.52	72.79	242.89	57.25	0	80.6383	233.84	0.344844	hs-1049.1	bnb/+	P-smo
snow	66.62	34.13	66.19	0	35.59	0	33.755	166.3	0.202977	hs-1050.5	bnb/+	P-smo
jive	121.66	123.17	65.19	163.01	0	0	78.8383	169.03	0.466416	hs-1050.5	bnb/+	Smo
dirt	20.54	0	15.32	265.57	0	0	50.2383	261.55	0.192079	hs-1049.1	bnb/+	Smo
chow	0	0	0	197.06	0	89.51	47.7617	184.57	0.258773	hs-1050.3	bnb/bnb	P-smo
oops	10.94	0	0	0	0	0	1.82333	162.59	0.0112143	hs-1050.4	bnb/bnb	P-smo
kelp	0	0	0	0	0	0	0	217.14	0	hs-1049.5	bnb/bnb	P-smo
kite	0	0	0	0	0	0	0	242.05	0	hs-1049.5	bnb/bnb	Smo
time	0	0	0	0	0	0	0	182.04	0	hs-1050.3	bnb/bnb	Smo
gato	171.26	173.87	0	231.71	0	0	96.14	236.46	0.40658	hAW4P-613.2	cbb/+	P-smo
lime	31.08	0	0	172.41	0	0	33.915	219.1	0.154792	hAW4P-613.2	cbb/+	Smo
raid	0	0	0	230.83	0	0	38.4717	301.74	0.127499	hAW4P-613.6	cbb/cbb	P-smo
bait	0	0	0	0	0	0	0	175.01	0	hAW4P-613.7	cbb/cbb	P-smo
able	217.29	300.85	0	0	0	0	86.3567	302.24	0.285722	hAW4P-613.6	cbb/cbb	Smo
bowl	62.95	38.58	0	0	0	0	16.9217	177.33	0.0954247	hAW4P-613.7	cbb/cbb	Smo
aces	0	0	0	90.94	0	0	15.1567	87.61	0.173002	R26.4	cre-	P-smo
duck	218.04	240.35	236.16	196.86	217.11	200.34	218.143	246.47	0.885071	R26.3	cre+	P-smo
nice	65.85	46.57	72.77	0	15.98	14.04	35.8683	142.13	0.252363	R26.5	cre+	P-smo
cats	162.48	201.16	96.58	0	0	0	76.7033	210.61	0.364196	hAW4P-634.6	lacZ/+	P-smo
even	199.39	211.48	166.3	210.04	126.9	121.45	172.593	215.84	0.799636	hAW4P-634.6	lacZ/+	Smo
fair	48.25	?	39.5	0	38.52	43.32	33.918	50.11	0.676871	hAW4P-634.1	lacZ/lacZ	P-smo
hard	46.19	?	43.71	?	45.33	37.12	43.0875	50.45	0.854063	hAW4P-634.1	lacZ/lacZ	Smo
vows	0	0	0	217.39	0	0	36.2317	218.29	0.16598	hs-1050.1	wt	2' only
mine	30.5	214.08	0	0	0	0	40.7633	226.22	0.180193	hAW4P-613.4	wt	P-smo
		pSMO	SMO
	bnb	0.00560715	0
	cbb	0.0637497	0.190573
	WT	0.278632	0.403231
	M2	0.568717	0.52
	Ptch	0.676871	0.854063

## Sheet: Figure 7C
	DMSO
Vehicle	-12.375	4.05	-9.2	3.375	14.75	-14.727	10.824	-2.625	11	9.354	8.333	2.522	10.905	-8	2.977	26.167	14.857	-1.905	2.968	-3.643	5.143	23.584	-0.381	1.666	8.5	4.571	1.76	-15.72	-2.77	-4.091	2.641	-0.238	10.1	2.5	1.545	-4.115	-10.533	2.231	18.218	-7.9	10	8.285	-18.2	7.697	2.818	-4.666	-6.572	-5.791	10.536
14as	-7.486	6.667	22.714	6.75	-8.834	4.364	6	7.75	-0.56	5.916	70.35	-7.703	3.769	2.963	3	-3.896	-0.333	3.857	7.682	13.688	1	2	2.385	-2.025	6.839	5.192	1.867	-24.5	5.435	15.423	6.778	13.6	-8.182	9.014	-7.166	-4.95	-9.333	23.917	3.77	5.186	11.976	2.381	-1.174	3.265	4.429	4.632	8.591	0.666	-20.694
Cmpd101	4.454	1.75	-7	6.25	-0.875	1.08	-1.854	0.656	-5.388	-1.51	-2.582	-4.174	-8.235	-0.488	11.2	-11.24	5.75	8.25	12.22	-0.375	-6	-1.5	-14	0.588	-1.589	16.143	12.833	22.111	8.133	1.728	0.35	-0.786	1.112	-2.48	-2.5	-5.764	2.687	11.2	16.333	4.218	10.334	-2.636	0.516	-4.75	4.818	6.714	10.5	8.25	4.888
[truncated: 61 more columns]

## Sheet: Fig S11 A
	DMSO
Vehicle	-12.375	4.05	-9.2	3.375	14.75	-14.727	10.824	-2.625	11	9.354	8.333	2.522	10.905	-8	2.977	26.167	14.857	-1.905	2.968	-3.643	5.143	23.584	-0.381	1.666	8.5	4.571	1.76	-15.72	-2.77	-4.091	2.641	-0.238	10.1	2.5	1.545	-4.115	-10.533	2.231	18.218	-7.9	10	8.285	-18.2	7.697	2.818	-4.666	-6.572	-5.791	10.536
14as	-7.486	6.667	22.714	6.75	-8.834	4.364	6	7.75	-0.56	5.916	70.35	-7.703	3.769	2.963	3	-3.896	-0.333	3.857	7.682	13.688	1	2	2.385	-2.025	6.839	5.192	1.867	-24.5	5.435	15.423	6.778	13.6	-8.182	9.014	-7.166	-4.95	-9.333	23.917	3.77	5.186	11.976	2.381	-1.174	3.265	4.429	4.632	8.591	0.666	-20.694
Cmpd101	4.454	1.75	-7	6.25	-0.875	1.08	-1.854	0.656	-5.388	-1.51	-2.582	-4.174	-8.235	-0.488	11.2	-11.24	5.75	8.25	12.22	-0.375	-6	-1.5	-14	0.588	-1.589	16.143	12.833	22.111	8.133	1.728	0.35	-0.786	1.112	-2.48	-2.5	-5.764	2.687	11.2	16.333	4.218	10.334	-2.636	0.516	-4.75	4.818	6.714	10.5	8.25	4.888
[truncated: 61 more columns]

## Sheet: Fig S11 B
	DMSO
Vehicle	-3.372	13.857	-3.139	15	0.722	-1	24.364	26.364	27.84	20.143	28.154	12.645	9.667	27.833	28.289	3.429	14.735	45.071	27.929	41.348	57.4	11.111	8.531	21.782	0.134	50.05	-32.439	13.933	10.72	16.482	29	-1.164	-1.352	22.722	10.804	34.35	14.25	48.7	-2.545	-8.311	10.572	4.663	12.869	-1.211	28.413	15.565	1.589	12.857	-4.133
14as	2.4	19.167	1.114	10.471	5.043	16.333	-11.375	4	19.3	-15.467	0.925	7.5	0.636	14.76	-4.307	3.476	8.687	2.2	10.762	2.116	-5.953	-1.2	3.15	15.384	6.2	1.375	-1.889	9.312	18.25	2.966	14.429	4	7.3	28	5.2	7.72	0.083	5.8	-0.916	28.572	11.909	35.95	17.731	9.944	3.245	-0.826	-8.209	-1.68	8.563
Cmpd101	92.52	57	53.452	82.395	62.584	20.067	23.905	65	80.231	31.944	62.837	68.944	46.06	43.311	15.095	7.294	35.765	52.222	26	15.6	31	-4.391	4.727	12.412	5.129	16.357	188.956	10.793	169.556	-12.393	-0.269	18.816	45.125	8.821	31.905	13.25	19.143	36.739	-9.75	-5.666	14.971	25.25	161.894	57.046	30.227	20.822	54.1	89.19	158.727
[truncated: 61 more columns]
